# Supplementary material for: Phenyl N-(p-tol­yl)carbamate
Source: Acta Crystallogr Sect E Struct Rep Online. 2009 Jun 17;65(Pt 7):o1606. doi: 10.1107/S1600536809022600 (PMC2969509; doi:10.1107/S1600536809022600)
Supplement: Supplementary file 1 [file e-65-o1606-sup1.cif]

##############################################################################
###                                                                        ###
###        Electronic paper (Acta Crystallographica Section E)             ###
###                                                                        ###
##############################################################################
#                                                                            #
# This CIF contains the data in a paper accepted for publication in Acta     #
# Crystallographica Section E. It conforms to the requirements of Notes      #
# for Authors for Section E, and has been peer reviewed under the auspices   #
# of the IUCr Commission on Journals.                                        #
#                                                                            #
# Full details of the Crystallographic Information File format               #
# are given in the paper "The Crystallographic Information File (CIF):       #
# a New Standard Archive File for Crystallography" by S. R. Hall, F. H.      #
# Allen and I. D. Brown [Acta Cryst. (1991), A47, 655-685].                  #
#                                                                            #
# The current version of the core CIF dictionary is obtainable from          #
# ftp://ftp.iucr.org/pub/cif_core.dic. The current version number is 2.4.    #
#                                                                            #
# Software is freely available for graphical display of the structure(s) in  #
# this CIF.  For information consult the CIF home page http://www.iucr.org/  #
# cif/home.html                                                              #
#                                                                            #
# This file may be used for bona fide research purposes within the           #
# scientific community so long as proper attribution is given to the journal # 
# article from which it was obtained.                                        #
#                                                                            #
##############################################################################
                                             
data_global
_audit_creation_method     'from SHELXL97 CIF and IUCr SHELXL97-template'
_journal_date_recd_electronic     2009-06-11
_journal_date_accepted     2009-06-12
_journal_name_full     'Acta Crystallographica, Section E'
_journal_year     2009
_journal_volume     65
_journal_issue      7
_journal_page_first     o1606
_journal_page_last     o1606
_journal_paper_category     QO
_journal_coeditor_code     HK2710
_publ_contact_author_name     ' Zheng Fang'
_publ_contact_author_address
;
School of Pharmaceutical Sciences,
Nanjing University of Technolgy,
Xinmofan Road No. 5 Nanjing,
Nanjing 210009
People's Republic of China
;
_publ_contact_author_email     fzcpu@163.com
_publ_contact_author_fax     ?
_publ_contact_author_phone     '86 25 83498827'
_publ_section_title
;
Phenyl <i>N</i>-(<i>p</i>-tolyl)carbamate
;
loop_
    _publ_author_name
    _publ_author_address
    'Shu-Xin Bao'
;
School of Pharmaceutical Sciences,
Nanjing University of Technology,
Xinmofan Road No. 5 Nanjing,
Nanjing 210009
People's Republic of China
;
    'Zheng Fang'
;
School of Pharmaceutical Sciences,
Nanjing University of Technology,
Xinmofan Road No. 5 Nanjing,
Nanjing 210009
People's Republic of China
;
    'Yong-Lu Wang'
;
School of Pharmaceutical Sciences,
Nanjing University of Technology,
Xinmofan Road No. 5 Nanjing,
Nanjing 210009
People's Republic of China
;
    'Ping Wei'
;
College of Life Sciences and Pharmaceutical Engineering,
Nanjing University of Technology,
Nanjing 210009
People's Republic of China
;
data_I
_audit_creation_method     SHELXL-97
_chemical_name_systematic
;
Phenyl <i>N</i>-(<i>p</i>-tolyl)carbamate
;
_chemical_name_common     ?
_chemical_formula_moiety     'C14 H13 N O2'
_chemical_formula_sum     'C14 H13 N O2'
_chemical_formula_iupac     'C14 H13 N O2'
_chemical_formula_weight     227.25
_chemical_melting_point     ?
_symmetry_cell_setting     triclinic
_symmetry_space_group_name_H-M     'P -1'
_symmetry_space_group_name_Hall     '-P 1'
loop_
    _symmetry_equiv_pos_as_xyz
    'x, y, z'
    '-x, -y, -z'
_cell_length_a     8.7790(18)
_cell_length_b     9.7470(19)
_cell_length_c     15.121(3)
_cell_angle_alpha     87.30(3)
_cell_angle_beta     77.07(3)
_cell_angle_gamma     75.00(3)
_cell_volume     1218.0(5)
_cell_formula_units_Z     4
_cell_measurement_reflns_used     25
_cell_measurement_theta_min     9
_cell_measurement_theta_max     13
_cell_measurement_temperature     294(2)
_exptl_crystal_description     block
_exptl_crystal_colour     colorless
_exptl_crystal_size_max     0.30
_exptl_crystal_size_mid     0.20
_exptl_crystal_size_min     0.10
_exptl_crystal_density_diffrn     1.239
_exptl_crystal_density_meas     ?
_exptl_crystal_density_method     'not measured'
_exptl_crystal_F_000     480
_exptl_absorpt_coefficient_mu     0.083
_exptl_absorpt_correction_type     psi-scan
_exptl_absorpt_process_details     '(North <i>et al.</i>,  1968)'
_exptl_absorpt_correction_T_min     0.9754
_exptl_absorpt_correction_T_max     0.9917
_exptl_special_details
;
;
_diffrn_ambient_temperature     294(2)
_diffrn_radiation_type     MoK\a
_diffrn_radiation_wavelength     0.71073
_diffrn_radiation_source     'fine-focus sealed tube'
_diffrn_radiation_monochromator     graphite
_diffrn_measurement_device_type     'Enraf--Nonius CAD-4'
_diffrn_measurement_method     '\w/2\q'
_diffrn_detector_area_resol_mean     ?
_diffrn_reflns_number     4736
_diffrn_reflns_av_R_equivalents     0.0272
_diffrn_reflns_av_sigmaI/netI     0.0440
_diffrn_reflns_theta_min     1.38
_diffrn_reflns_theta_max     25.26
_diffrn_reflns_theta_full     25.26
_diffrn_measured_fraction_theta_max     1.000
_diffrn_measured_fraction_theta_full     1.000
_diffrn_reflns_limit_h_min     0
_diffrn_reflns_limit_h_max     10
_diffrn_reflns_limit_k_min     -11
_diffrn_reflns_limit_k_max     11
_diffrn_reflns_limit_l_min     -17
_diffrn_reflns_limit_l_max     18
_diffrn_standards_number     3
_diffrn_standards_interval_count     ?
_diffrn_standards_interval_time     120
_diffrn_standards_decay_%     1
_refine_special_details
;
Refinement of <i>F</i>^2^ against ALL reflections. The weighted <i>R</i>-factor
<i>wR</i> and goodness of fit <i>S</i> are based on <i>F</i>^2^, conventional
<i>R</i>-factors <i>R</i> are based on <i>F</i>, with <i>F</i> set to zero for
negative <i>F</i>^2^. The threshold expression of <i>F</i>^2^ >
\s(<i>F</i>^2^) is used only for calculating <i>R</i>-factors(gt) <i>etc</i>.
and is not relevant to the choice of reflections for refinement.
<i>R</i>-factors based on <i>F</i>^2^ are statistically about twice as large
as those based on <i>F</i>, and <i>R</i>- factors based on ALL data will be
even larger.
;
_reflns_number_total     4421
_reflns_number_gt     2781
_reflns_threshold_expression     I>2\s(I)
_refine_ls_structure_factor_coef     Fsqd
_refine_ls_matrix_type     full
_refine_ls_R_factor_all     0.0957
_refine_ls_R_factor_gt     0.0544
_refine_ls_wR_factor_gt     0.1434
_refine_ls_wR_factor_ref     0.1719
_refine_ls_goodness_of_fit_ref     1.006
_refine_ls_restrained_S_all     1.006
_refine_ls_number_reflns     4421
_refine_ls_number_parameters     308
_refine_ls_number_restraints     0
_refine_ls_hydrogen_treatment     constr
_refine_ls_weighting_scheme     calc
_refine_ls_weighting_details
                  'calc w=1/[\s^2^(Fo^2^)+(0.097P)^2^] where P=(Fo^2^+2Fc^2^)/3'
_atom_sites_solution_hydrogens     geom
_atom_sites_solution_primary     direct
_atom_sites_solution_secondary     difmap
_refine_ls_shift/su_max     0.000
_refine_ls_shift/su_mean     0.000
_refine_diff_density_max     0.215
_refine_diff_density_min     -0.133
_refine_ls_extinction_method     'SHELXL97 (Sheldrick, 2008)'
_refine_ls_extinction_coef     0.040(5)
loop_
    _atom_type_symbol
    _atom_type_description
    _atom_type_scat_dispersion_real
    _atom_type_scat_dispersion_imag
    _atom_type_scat_source
    'C' 'C' 0.0033 0.0016
                         'International Tables Vol C Tables 4.2.6.8 and 6.1.1.4'
    'H' 'H' 0.0000 0.0000
                         'International Tables Vol C Tables 4.2.6.8 and 6.1.1.4'
    'N' 'N' 0.0061 0.0033
                         'International Tables Vol C Tables 4.2.6.8 and 6.1.1.4'
    'O' 'O' 0.0106 0.0060
                         'International Tables Vol C Tables 4.2.6.8 and 6.1.1.4'
_computing_data_collection     'CAD-4 Software (Enraf--Nonius, 1989)'
_computing_cell_refinement     'CAD-4 Software (Enraf--Nonius, 1989)'
_computing_data_reduction     'XCAD4 (Harms & Wocadlo, 1995)'
_computing_structure_solution     'SHELXS97 (Sheldrick, 2008)'
_computing_structure_refinement     'SHELXL97 (Sheldrick, 2008)'
_computing_molecular_graphics
                  'ORTEP-3 for Windows (Farrugia, 1997) and PLATON (Spek, 2009)'
_computing_publication_material
                            'SHELXL97 (Sheldrick, 2008) and PLATON (Spek, 2009)'
loop_
    _atom_site_type_symbol
    _atom_site_label
    _atom_site_fract_x
    _atom_site_fract_y
    _atom_site_fract_z
    _atom_site_U_iso_or_equiv
    _atom_site_adp_type
    _atom_site_calc_flag
    _atom_site_refinement_flags
    _atom_site_occupancy
    _atom_site_disorder_assembly
    _atom_site_disorder_group
    O O1 0.2677(3) 0.48473(18) 0.79602(12) 0.0801(6) Uani d . 1 . .
    O O2 0.2281(2) 0.27924(16) 0.86169(11) 0.0605(5) Uani d . 1 . .
    O O3 0.2572(2) 0.76205(16) 0.89540(11) 0.0675(5) Uani d . 1 . .
    O O4 0.2965(2) 0.94932(16) 0.96266(10) 0.0593(5) Uani d . 1 . .
    N N1 0.2453(3) 0.4652(2) 0.94342(13) 0.0641(6) Uani d . 1 . .
    H H1A 0.2456 0.5534 0.9383 0.077 Uiso calc R 1 . .
    N N2 0.2903(2) 0.96349(19) 0.81800(12) 0.0537(5) Uani d . 1 . .
    H H2A 0.3101 1.0436 0.8255 0.064 Uiso calc R 1 . .
    C C1 0.2787(4) 0.2204(4) 1.2922(2) 0.1085(12) Uani d . 1 . .
    H H1B 0.3382 0.2673 1.3213 0.163 Uiso calc R 1 . .
    H H1C 0.3329 0.1212 1.2845 0.163 Uiso calc R 1 . .
    H H1D 0.1718 0.2311 1.3290 0.163 Uiso calc R 1 . .
    C C2 0.2677(4) 0.2855(3) 1.20065(18) 0.0701(8) Uani d . 1 . .
    C C3 0.3342(3) 0.3980(3) 1.16953(19) 0.0750(8) Uani d . 1 . .
    H H3A 0.3871 0.4341 1.2061 0.090 Uiso calc R 1 . .
    C C4 0.3240(3) 0.4578(3) 1.08582(17) 0.0649(7) Uani d . 1 . .
    H H4A 0.3684 0.5340 1.0670 0.078 Uiso calc R 1 . .
    C C5 0.2476(3) 0.4040(2) 1.02999(16) 0.0543(6) Uani d . 1 . .
    C C6 0.1754(3) 0.2940(3) 1.06131(17) 0.0677(7) Uani d . 1 . .
    H H6A 0.1191 0.2597 1.0259 0.081 Uiso calc R 1 . .
    C C7 0.1882(4) 0.2367(3) 1.14483(18) 0.0728(8) Uani d . 1 . .
    H H7A 0.1413 0.1622 1.1645 0.087 Uiso calc R 1 . .
    C C8 0.2428(3) 0.3982(2) 0.86860(16) 0.0552(6) Uani d . 1 . .
    C C9 0.2452(4) 0.4455(2) 0.71360(17) 0.0592(7) Uani d . 1 . .
    C C10 0.0941(4) 0.4490(3) 0.7028(2) 0.0736(8) Uani d . 1 . .
    H H10A 0.0059 0.4701 0.7518 0.088 Uiso calc R 1 . .
    C C11 0.0741(5) 0.4207(3) 0.6182(3) 0.0944(10) Uani d . 1 . .
    H H11A -0.0279 0.4216 0.6098 0.113 Uiso calc R 1 . .
    C C12 0.2045(6) 0.3912(3) 0.5469(2) 0.0998(12) Uani d . 1 . .
    H H12A 0.1902 0.3734 0.4899 0.120 Uiso calc R 1 . .
    C C13 0.3554(5) 0.3876(3) 0.5580(2) 0.0927(10) Uani d . 1 . .
    H H13A 0.4439 0.3659 0.5092 0.111 Uiso calc R 1 . .
    C C14 0.3751(4) 0.4166(3) 0.6428(2) 0.0744(8) Uani d . 1 . .
    H H14A 0.4769 0.4164 0.6513 0.089 Uiso calc R 1 . .
    C C15 0.2199(4) 0.8740(3) 0.45921(18) 0.0983(11) Uani d . 1 . .
    H H15A 0.1840 0.7895 0.4568 0.148 Uiso calc R 1 . .
    H H15B 0.3217 0.8649 0.4171 0.148 Uiso calc R 1 . .
    H H15C 0.1416 0.9544 0.4434 0.148 Uiso calc R 1 . .
    C C16 0.2396(3) 0.8946(3) 0.55416(17) 0.0683(8) Uani d . 1 . .
    C C17 0.2895(4) 1.0104(3) 0.57645(18) 0.0785(9) Uani d . 1 . .
    H H17A 0.3120 1.0758 0.5318 0.094 Uiso calc R 1 . .
    C C18 0.3062(3) 1.0305(3) 0.66276(17) 0.0681(8) Uani d . 1 . .
    H H18A 0.3396 1.1090 0.6756 0.082 Uiso calc R 1 . .
    C C19 0.2739(3) 0.9354(2) 0.73064(15) 0.0495(6) Uani d . 1 . .
    C C20 0.2257(4) 0.8183(3) 0.70921(17) 0.0675(7) Uani d . 1 . .
    H H20A 0.2045 0.7521 0.7535 0.081 Uiso calc R 1 . .
    C C21 0.2095(4) 0.8008(3) 0.62212(18) 0.0751(8) Uani d . 1 . .
    H H21A 0.1769 0.7220 0.6090 0.090 Uiso calc R 1 . .
    C C22 0.2787(3) 0.8796(2) 0.89110(15) 0.0483(6) Uani d . 1 . .
    C C23 0.2708(3) 0.8880(2) 1.04888(15) 0.0481(6) Uani d . 1 . .
    C C24 0.3933(3) 0.8655(3) 1.09414(17) 0.0587(7) Uani d . 1 . .
    H H24A 0.4928 0.8812 1.0660 0.070 Uiso calc R 1 . .
    C C25 0.3663(3) 0.8190(3) 1.18239(17) 0.0662(7) Uani d . 1 . .
    H H25A 0.4482 0.8031 1.2143 0.079 Uiso calc R 1 . .
    C C26 0.2183(3) 0.7959(3) 1.22356(17) 0.0677(8) Uani d . 1 . .
    H H26A 0.2004 0.7656 1.2834 0.081 Uiso calc R 1 . .
    C C27 0.0979(3) 0.8173(3) 1.17687(17) 0.0632(7) Uani d . 1 . .
    H H27A -0.0010 0.7998 1.2046 0.076 Uiso calc R 1 . .
    C C28 0.1224(3) 0.8648(2) 1.08853(16) 0.0543(6) Uani d . 1 . .
    H H28A 0.0405 0.8808 1.0566 0.065 Uiso calc R 1 . .
loop_
    _atom_site_aniso_label
    _atom_site_aniso_U_11
    _atom_site_aniso_U_22
    _atom_site_aniso_U_33
    _atom_site_aniso_U_12
    _atom_site_aniso_U_13
    _atom_site_aniso_U_23
    O1 0.1460(19) 0.0512(11) 0.0592(11) -0.0492(12) -0.0287(11) 0.0079(9)
    O2 0.0878(13) 0.0380(9) 0.0662(11) -0.0274(8) -0.0262(9) 0.0036(8)
    O3 0.1163(15) 0.0379(9) 0.0578(10) -0.0340(9) -0.0233(10) 0.0068(8)
    O4 0.0911(13) 0.0498(9) 0.0516(10) -0.0397(9) -0.0221(9) 0.0072(8)
    N1 0.1033(17) 0.0368(10) 0.0604(13) -0.0304(11) -0.0202(12) 0.0007(9)
    N2 0.0792(14) 0.0374(10) 0.0520(11) -0.0288(10) -0.0149(10) 0.0062(9)
    C1 0.124(3) 0.111(3) 0.068(2) 0.001(2) -0.014(2) 0.0120(19)
    C2 0.0782(19) 0.0606(17) 0.0556(16) 0.0035(15) -0.0058(14) -0.0036(13)
    C3 0.0718(19) 0.092(2) 0.0628(17) -0.0202(16) -0.0164(14) -0.0093(16)
    C4 0.0734(18) 0.0625(17) 0.0647(17) -0.0305(14) -0.0102(14) -0.0079(13)
    C5 0.0695(16) 0.0394(13) 0.0518(14) -0.0140(11) -0.0081(12) -0.0026(11)
    C6 0.098(2) 0.0527(15) 0.0593(16) -0.0330(15) -0.0154(15) -0.0012(12)
    C7 0.104(2) 0.0464(15) 0.0622(17) -0.0221(15) -0.0031(16) 0.0012(13)
    C8 0.0731(17) 0.0375(13) 0.0597(15) -0.0221(12) -0.0157(13) 0.0058(11)
    C9 0.085(2) 0.0373(13) 0.0572(16) -0.0205(13) -0.0161(14) 0.0082(11)
    C10 0.083(2) 0.0533(16) 0.082(2) -0.0169(15) -0.0160(17) 0.0110(14)
    C11 0.116(3) 0.078(2) 0.108(3) -0.034(2) -0.057(2) 0.025(2)
    C12 0.178(4) 0.068(2) 0.067(2) -0.037(2) -0.049(3) 0.0109(17)
    C13 0.122(3) 0.073(2) 0.068(2) -0.020(2) 0.003(2) 0.0026(16)
    C14 0.082(2) 0.0612(17) 0.078(2) -0.0220(15) -0.0114(17) 0.0098(15)
    C15 0.145(3) 0.087(2) 0.0587(18) -0.012(2) -0.0344(19) -0.0033(16)
    C16 0.089(2) 0.0528(16) 0.0532(15) -0.0030(14) -0.0119(14) -0.0038(12)
    C17 0.118(3) 0.0602(17) 0.0537(16) -0.0259(17) -0.0112(16) 0.0120(13)
    C18 0.101(2) 0.0509(15) 0.0568(16) -0.0327(15) -0.0123(14) 0.0076(12)
    C19 0.0624(15) 0.0360(12) 0.0486(13) -0.0127(11) -0.0089(11) -0.0003(10)
    C20 0.108(2) 0.0471(14) 0.0579(16) -0.0333(15) -0.0255(15) 0.0080(12)
    C21 0.122(3) 0.0504(15) 0.0629(17) -0.0303(16) -0.0309(16) 0.0019(13)
    C22 0.0600(15) 0.0367(12) 0.0510(13) -0.0179(11) -0.0113(11) -0.0010(10)
    C23 0.0665(16) 0.0354(12) 0.0480(13) -0.0194(11) -0.0163(12) -0.0001(10)
    C24 0.0585(16) 0.0569(15) 0.0679(17) -0.0249(12) -0.0173(13) 0.0042(12)
    C25 0.0712(18) 0.0742(18) 0.0652(17) -0.0273(15) -0.0311(14) 0.0094(14)
    C26 0.089(2) 0.0717(18) 0.0483(15) -0.0304(16) -0.0177(14) 0.0076(13)
    C27 0.0618(17) 0.0673(17) 0.0601(16) -0.0225(13) -0.0063(13) 0.0052(13)
    C28 0.0555(15) 0.0538(14) 0.0587(15) -0.0194(12) -0.0176(12) 0.0039(11)
_geom_special_details
;
All e.s.d.'s (except the e.s.d. in the dihedral angle between two l.s. planes)
are estimated using the full covariance matrix. The cell e.s.d.'s are taken
into account individually in the estimation of e.s.d.'s in distances, angles
and torsion angles; correlations between e.s.d.'s in cell parameters are only
used when they are defined by crystal symmetry. An approximate (isotropic)
treatment of cell e.s.d.'s is used for estimating e.s.d.'s involving l.s.
planes.
;
loop_
    _geom_bond_atom_site_label_1
    _geom_bond_atom_site_label_2
    _geom_bond_site_symmetry_2
    _geom_bond_distance
    _geom_bond_publ_flag
    O1 C8 . 1.366(3) ?
    O1 C9 . 1.390(3) ?
    O2 C8 . 1.211(3) ?
    O3 C22 . 1.205(3) ?
    O4 C22 . 1.363(3) ?
    O4 C23 . 1.404(3) ?
    N1 C5 . 1.415(3) ?
    N1 C8 . 1.340(3) ?
    N1 H1A . 0.8600 ?
    N2 C19 . 1.407(3) ?
    N2 C22 . 1.345(3) ?
    N2 H2A . 0.8600 ?
    C1 C2 . 1.508(4) ?
    C1 H1B . 0.9600 ?
    C1 H1C . 0.9600 ?
    C1 H1D . 0.9600 ?
    C2 C7 . 1.378(4) ?
    C2 C3 . 1.387(4) ?
    C3 C4 . 1.380(4) ?
    C3 H3A . 0.9300 ?
    C4 C5 . 1.383(3) ?
    C4 H4A . 0.9300 ?
    C5 C6 . 1.395(3) ?
    C6 C7 . 1.372(3) ?
    C6 H6A . 0.9300 ?
    C7 H7A . 0.9300 ?
    C9 C14 . 1.357(4) ?
    C9 C10 . 1.364(4) ?
    C10 C11 . 1.379(4) ?
    C10 H10A . 0.9300 ?
    C11 C12 . 1.365(5) ?
    C11 H11A . 0.9300 ?
    C12 C13 . 1.363(5) ?
    C12 H12A . 0.9300 ?
    C13 C14 . 1.384(4) ?
    C13 H13A . 0.9300 ?
    C14 H14A . 0.9300 ?
    C15 C16 . 1.512(3) ?
    C15 H15A . 0.9600 ?
    C15 H15B . 0.9600 ?
    C15 H15C . 0.9600 ?
    C16 C21 . 1.370(4) ?
    C16 C17 . 1.392(4) ?
    C17 C18 . 1.374(4) ?
    C17 H17A . 0.9300 ?
    C18 C19 . 1.381(3) ?
    C18 H18A . 0.9300 ?
    C19 C20 . 1.390(3) ?
    C20 C21 . 1.379(3) ?
    C20 H20A . 0.9300 ?
    C21 H21A . 0.9300 ?
    C23 C24 . 1.366(3) ?
    C23 C28 . 1.377(3) ?
    C24 C25 . 1.378(3) ?
    C24 H24A . 0.9300 ?
    C25 C26 . 1.380(4) ?
    C25 H25A . 0.9300 ?
    C26 C27 . 1.366(3) ?
    C26 H26A . 0.9300 ?
    C27 C28 . 1.382(3) ?
    C27 H27A . 0.9300 ?
    C28 H28A . 0.9300 ?
loop_
    _geom_angle_atom_site_label_1
    _geom_angle_atom_site_label_2
    _geom_angle_atom_site_label_3
    _geom_angle_site_symmetry_1
    _geom_angle_site_symmetry_3
    _geom_angle
    _geom_angle_publ_flag
    C8 O1 C9 . . 118.14(18) ?
    C22 O4 C23 . . 118.29(16) ?
    C5 N1 H1A . . 117.0 ?
    C8 N1 C5 . . 125.91(19) ?
    C8 N1 H1A . . 117.0 ?
    C19 N2 H2A . . 116.2 ?
    C22 N2 C19 . . 127.53(18) ?
    C22 N2 H2A . . 116.2 ?
    C2 C1 H1B . . 109.5 ?
    C2 C1 H1C . . 109.5 ?
    H1B C1 H1C . . 109.5 ?
    C2 C1 H1D . . 109.5 ?
    H1B C1 H1D . . 109.5 ?
    H1C C1 H1D . . 109.5 ?
    C7 C2 C3 . . 117.1(3) ?
    C7 C2 C1 . . 121.0(3) ?
    C3 C2 C1 . . 121.9(3) ?
    C4 C3 C2 . . 121.9(3) ?
    C4 C3 H3A . . 119.1 ?
    C2 C3 H3A . . 119.1 ?
    C3 C4 C5 . . 119.8(2) ?
    C3 C4 H4A . . 120.1 ?
    C5 C4 H4A . . 120.1 ?
    C4 C5 C6 . . 119.1(2) ?
    C4 C5 N1 . . 117.9(2) ?
    C6 C5 N1 . . 123.0(2) ?
    C7 C6 C5 . . 119.5(3) ?
    C7 C6 H6A . . 120.3 ?
    C5 C6 H6A . . 120.3 ?
    C6 C7 C2 . . 122.5(3) ?
    C6 C7 H7A . . 118.8 ?
    C2 C7 H7A . . 118.8 ?
    O2 C8 N1 . . 128.3(2) ?
    O2 C8 O1 . . 123.1(2) ?
    N1 C8 O1 . . 108.56(19) ?
    C14 C9 C10 . . 121.4(3) ?
    C14 C9 O1 . . 117.9(3) ?
    C10 C9 O1 . . 120.4(3) ?
    C9 C10 C11 . . 119.0(3) ?
    C9 C10 H10A . . 120.5 ?
    C11 C10 H10A . . 120.5 ?
    C12 C11 C10 . . 119.8(3) ?
    C12 C11 H11A . . 120.1 ?
    C10 C11 H11A . . 120.1 ?
    C13 C12 C11 . . 121.1(3) ?
    C13 C12 H12A . . 119.5 ?
    C11 C12 H12A . . 119.5 ?
    C12 C13 C14 . . 119.0(3) ?
    C12 C13 H13A . . 120.5 ?
    C14 C13 H13A . . 120.5 ?
    C9 C14 C13 . . 119.7(3) ?
    C9 C14 H14A . . 120.2 ?
    C13 C14 H14A . . 120.2 ?
    C16 C15 H15A . . 109.5 ?
    C16 C15 H15B . . 109.5 ?
    H15A C15 H15B . . 109.5 ?
    C16 C15 H15C . . 109.5 ?
    H15A C15 H15C . . 109.5 ?
    H15B C15 H15C . . 109.5 ?
    C21 C16 C17 . . 116.9(2) ?
    C21 C16 C15 . . 121.9(3) ?
    C17 C16 C15 . . 121.3(3) ?
    C18 C17 C16 . . 121.6(2) ?
    C18 C17 H17A . . 119.2 ?
    C16 C17 H17A . . 119.2 ?
    C17 C18 C19 . . 120.8(2) ?
    C17 C18 H18A . . 119.6 ?
    C19 C18 H18A . . 119.6 ?
    C18 C19 C20 . . 118.4(2) ?
    C18 C19 N2 . . 118.0(2) ?
    C20 C19 N2 . . 123.7(2) ?
    C21 C20 C19 . . 119.8(2) ?
    C21 C20 H20A . . 120.1 ?
    C19 C20 H20A . . 120.1 ?
    C16 C21 C20 . . 122.7(3) ?
    C16 C21 H21A . . 118.7 ?
    C20 C21 H21A . . 118.7 ?
    O3 C22 N2 . . 127.6(2) ?
    O3 C22 O4 . . 124.0(2) ?
    N2 C22 O4 . . 108.47(18) ?
    C24 C23 C28 . . 122.0(2) ?
    C24 C23 O4 . . 117.1(2) ?
    C28 C23 O4 . . 120.6(2) ?
    C23 C24 C25 . . 118.6(2) ?
    C23 C24 H24A . . 120.7 ?
    C25 C24 H24A . . 120.7 ?
    C24 C25 C26 . . 120.3(2) ?
    C24 C25 H25A . . 119.9 ?
    C26 C25 H25A . . 119.9 ?
    C27 C26 C25 . . 120.3(2) ?
    C27 C26 H26A . . 119.9 ?
    C25 C26 H26A . . 119.9 ?
    C26 C27 C28 . . 120.2(2) ?
    C26 C27 H27A . . 119.9 ?
    C28 C27 H27A . . 119.9 ?
    C23 C28 C27 . . 118.5(2) ?
    C23 C28 H28A . . 120.7 ?
    C27 C28 H28A . . 120.7 ?
loop_
    _geom_torsion_atom_site_label_1
    _geom_torsion_atom_site_label_2
    _geom_torsion_atom_site_label_3
    _geom_torsion_atom_site_label_4
    _geom_torsion_site_symmetry_1
    _geom_torsion_site_symmetry_2
    _geom_torsion_site_symmetry_3
    _geom_torsion_site_symmetry_4
    _geom_torsion
    _geom_torsion_publ_flag
    C7 C2 C3 C4 . . . . -1.0(4) ?
    C1 C2 C3 C4 . . . . -179.9(3) ?
    C2 C3 C4 C5 . . . . -0.9(4) ?
    C3 C4 C5 C6 . . . . 2.9(4) ?
    C3 C4 C5 N1 . . . . -177.7(2) ?
    C8 N1 C5 C4 . . . . 149.9(3) ?
    C8 N1 C5 C6 . . . . -30.8(4) ?
    C4 C5 C6 C7 . . . . -3.1(4) ?
    N1 C5 C6 C7 . . . . 177.6(2) ?
    C5 C6 C7 C2 . . . . 1.2(4) ?
    C3 C2 C7 C6 . . . . 0.8(4) ?
    C1 C2 C7 C6 . . . . 179.7(3) ?
    C5 N1 C8 O2 . . . . 6.9(4) ?
    C5 N1 C8 O1 . . . . -170.2(2) ?
    C9 O1 C8 O2 . . . . 12.4(4) ?
    C9 O1 C8 N1 . . . . -170.3(2) ?
    C8 O1 C9 C14 . . . . -116.7(3) ?
    C8 O1 C9 C10 . . . . 69.1(3) ?
    C14 C9 C10 C11 . . . . 0.8(4) ?
    O1 C9 C10 C11 . . . . 174.8(2) ?
    C9 C10 C11 C12 . . . . -0.7(4) ?
    C10 C11 C12 C13 . . . . 0.8(5) ?
    C11 C12 C13 C14 . . . . -1.1(5) ?
    C10 C9 C14 C13 . . . . -1.1(4) ?
    O1 C9 C14 C13 . . . . -175.2(2) ?
    C12 C13 C14 C9 . . . . 1.2(4) ?
    C21 C16 C17 C18 . . . . -0.7(4) ?
    C15 C16 C17 C18 . . . . 179.4(3) ?
    C16 C17 C18 C19 . . . . 0.1(5) ?
    C17 C18 C19 C20 . . . . 0.6(4) ?
    C17 C18 C19 N2 . . . . -178.8(2) ?
    C22 N2 C19 C18 . . . . -173.8(2) ?
    C22 N2 C19 C20 . . . . 6.8(4) ?
    C18 C19 C20 C21 . . . . -0.8(4) ?
    N2 C19 C20 C21 . . . . 178.6(3) ?
    C17 C16 C21 C20 . . . . 0.5(4) ?
    C15 C16 C21 C20 . . . . -179.5(3) ?
    C19 C20 C21 C16 . . . . 0.2(5) ?
    C19 N2 C22 O3 . . . . 2.7(4) ?
    C19 N2 C22 O4 . . . . -177.8(2) ?
    C23 O4 C22 O3 . . . . -7.4(3) ?
    C23 O4 C22 N2 . . . . 173.05(18) ?
    C22 O4 C23 C24 . . . . 124.8(2) ?
    C22 O4 C23 C28 . . . . -61.1(3) ?
    C28 C23 C24 C25 . . . . -0.4(4) ?
    O4 C23 C24 C25 . . . . 173.5(2) ?
    C23 C24 C25 C26 . . . . 0.1(4) ?
    C24 C25 C26 C27 . . . . 0.8(4) ?
    C25 C26 C27 C28 . . . . -1.2(4) ?
    C24 C23 C28 C27 . . . . 0.0(4) ?
    O4 C23 C28 C27 . . . . -173.8(2) ?
    C26 C27 C28 C23 . . . . 0.8(4) ?
loop_
    _geom_hbond_atom_site_label_D
    _geom_hbond_atom_site_label_H
    _geom_hbond_atom_site_label_A
    _geom_hbond_site_symmetry_A
    _geom_hbond_distance_DH
    _geom_hbond_distance_HA
    _geom_hbond_distance_DA
    _geom_hbond_angle_DHA
    N1 H1A O3 . 0.86 2.13 2.972(3) 168
    N2 H2A O2 1_565 0.86 2.28 3.061(2) 152
