# Supplementary material for: Phenyl N-(p-tol­yl)carbamate
Source: Acta Crystallogr Sect E Struct Rep Online. 2009 Jun 17;65(Pt 7):o1606. doi: 10.1107/S1600536809022600 (PMC2969509; doi:10.1107/S1600536809022600)
Supplement: Supplementary file 2 [file e-65-o1606-Isup2.hkl]

# 
# h,k,l, Fc-squared, Fo-squared, sigma(Fo-squared) and status flag 
# 
data_I
_shelx_title ' X in P-1' 
_shelx_refln_list_code          4 
_shelx_F_calc_maximum      205.59 
_exptl_crystal_F_000       480.00 
_reflns_d_resolution_high  0.8327 
 
loop_ 
 _symmetry_equiv_pos_as_xyz 
 'x, y, z' 
 '-x, -y, -z' 
 
_cell_length_a     8.7790 
_cell_length_b     9.7470 
_cell_length_c    15.1210 
_cell_angle_alpha  87.300 
_cell_angle_beta   77.070 
_cell_angle_gamma  75.000 
 
_shelx_F_squared_multiplier     1.000 
 
loop_ 
 _refln_index_h 
 _refln_index_k 
 _refln_index_l 
 _refln_F_squared_calc 
 _refln_F_squared_meas 
 _refln_F_squared_sigma 
 _refln_observed_status 
   1   0   0       20.82       33.69      1.09 o 
   2   0   0    42268.64    47103.48    329.36 o 
   3   0   0      765.37      655.80      8.39 o 
   4   0   0     1755.01     1742.71     15.87 o 
   5   0   0      135.53      134.63      5.48 o 
   6   0   0      310.26      303.31      8.78 o 
   7   0   0        0.07        0.25      2.75 o 
   8   0   0       37.59       29.20      4.13 o 
   9   0   0        0.48       -2.71      3.17 o 
  -9   1   0        6.08        0.71      3.38 o 
  -8   1   0        2.87        2.12      2.96 o 
  -7   1   0      161.73      160.90      7.52 o 
  -6   1   0        8.63        2.96      2.79 o 
  -5   1   0      207.67      165.30      6.40 o 
  -4   1   0       18.99       16.26      2.29 o 
  -3   1   0       35.52       23.50      2.29 o 
  -2   1   0      439.67      373.95      5.55 o 
  -1   1   0      185.45      163.65      2.81 o 
   0   1   0        4.41        4.09      0.48 o 
   1   1   0      119.96      119.21      2.10 o 
   2   1   0      295.16      306.01      4.43 o 
   3   1   0      120.55      118.48      3.47 o 
   4   1   0       28.25       44.94      2.89 o 
   5   1   0       76.73       66.23      3.67 o 
   6   1   0        1.43        0.60      2.33 o 
   7   1   0       27.29       18.62      3.17 o 
   8   1   0        0.08        2.54      2.22 o 
   9   1   0       14.14       12.87      4.30 o 
  10   1   0        3.96       12.30      3.81 o 
  -9   2   0        6.25        8.18      3.24 o 
  -8   2   0        0.00        2.22      2.75 o 
  -7   2   0      156.66      153.17      8.16 o 
  -6   2   0        1.64        2.29      2.22 o 
  -5   2   0      795.80      776.38     12.92 o 
  -4   2   0        7.75       12.48      2.33 o 
  -3   2   0     3976.94     3789.62     23.33 o 
  -2   2   0        0.03        0.00      1.23 o 
  -1   2   0    30505.33    34575.75    276.34 o 
   0   2   0      388.78      354.69      4.67 o 
   1   2   0    21633.09    18197.90    174.27 o 
   2   2   0      225.78      197.46      3.84 o 
   3   2   0      382.72      379.10      6.31 o 
   4   2   0      180.44      168.00      4.88 o 
   5   2   0      133.34      138.38      5.19 o 
   6   2   0        0.66       -0.78      1.73 o 
   7   2   0       23.98       18.41      3.03 o 
   8   2   0        5.51        3.88      2.64 o 
   9   2   0        1.17        3.91      2.75 o 
  10   2   0        0.81       -0.39      3.67 o 
  -8   3   0       57.01       57.43      5.86 o 
  -7   3   0        6.38        0.28      3.46 o 
  -6   3   0      141.64      139.18      6.85 o 
  -5   3   0       37.23       38.66      3.63 o 
  -4   3   0       11.82       12.59      2.22 o 
  -3   3   0      344.98      334.53      7.74 o 
  -2   3   0        0.17        0.25      0.99 o 
  -1   3   0        2.56        6.06      1.09 o 
   0   3   0     2388.10     2469.10     29.82 o 
   1   3   0      793.78      870.10      8.61 o 
   2   3   0      240.97      214.87      4.54 o 
   3   3   0        2.96        2.50      0.92 o 
   4   3   0        3.00        3.60      1.37 o 
   5   3   0       32.92       33.05      2.82 o 
   6   3   0        0.29       -1.73      1.73 o 
   7   3   0       51.77       49.46      4.44 o 
   8   3   0       10.40       11.95      3.21 o 
   9   3   0       11.61       11.04      3.24 o 
  10   3   0        7.12        8.64      3.56 o 
  -8   4   0       15.10       14.70      4.37 o 
  -7   4   0        2.98        1.90      3.14 o 
  -6   4   0       33.03       35.13      4.09 o 
  -5   4   0       42.53       53.09      4.51 o 
  -4   4   0        8.79        5.99      2.12 o 
  -3   4   0       44.17       43.64      3.56 o 
  -2   4   0       28.44       26.07      2.40 o 
  -1   4   0      177.07      200.91      5.41 o 
   0   4   0       51.01       53.44      1.93 o 
   1   4   0      775.66      816.30      9.77 o 
   2   4   0     2076.06     2421.08     17.48 o 
   3   4   0      163.77      171.08      4.92 o 
   4   4   0     2048.07     2174.13     19.28 o 
   5   4   0       10.28       10.86      2.12 o 
   6   4   0       73.99       72.56      4.62 o 
   7   4   0        1.55        2.68      2.43 o 
   8   4   0        2.42        7.37      2.43 o 
   9   4   0        1.21       -3.14      3.14 o 
  10   4   0        0.03       -1.90      2.96 o 
  -7   5   0       37.35       51.56      5.50 o 
  -6   5   0        8.73       10.01      3.91 o 
  -5   5   0        6.66       13.68      2.71 o 
  -4   5   0       34.89       43.84      3.74 o 
  -3   5   0       24.34       25.53      2.89 o 
  -2   5   0       46.59       48.58      3.21 o 
  -1   5   0      558.46      516.87      9.86 o 
   0   5   0      276.67      275.35      7.71 o 
   1   5   0      999.86     1064.20     12.66 o 
   2   5   0       78.28       90.57      3.88 o 
   3   5   0        0.07        1.20      1.30 o 
   4   5   0       25.53       21.80      2.82 o 
   5   5   0        4.87        5.18      1.90 o 
   6   5   0       19.14       18.09      2.89 o 
   7   5   0        4.35        8.39      2.61 o 
   8   5   0       13.23        6.73      3.42 o 
   9   5   0        5.09       10.79      2.79 o 
  10   5   0        1.30        1.94      3.10 o 
  -7   6   0        0.01        6.49      2.79 o 
  -6   6   0        6.03        7.05      3.53 o 
  -5   6   0        8.42        8.00      2.96 o 
  -4   6   0       55.13       51.33      5.29 o 
  -3   6   0       27.96       31.99      3.49 o 
  -2   6   0       53.79       48.86      3.92 o 
  -1   6   0      176.34      175.33      6.54 o 
   0   6   0      383.62      387.14      9.83 o 
   1   6   0      344.88      369.41      8.33 o 
   2   6   0      450.24      519.51      9.98 o 
   3   6   0      306.32      368.73      8.79 o 
   4   6   0       66.09       73.86      4.38 o 
   5   6   0       56.42       67.56      4.27 o 
   6   6   0       21.21       27.47      3.21 o 
   7   6   0        2.83        8.14      2.08 o 
   8   6   0       21.08       17.88      3.35 o 
   9   6   0        0.60       -1.76      3.10 o 
  -6   7   0       13.44       18.30      4.13 o 
  -5   7   0        4.26        2.33      2.96 o 
  -4   7   0        0.00        0.28      2.43 o 
  -3   7   0        9.76        9.84      3.00 o 
  -2   7   0        0.00        0.25      1.97 o 
  -1   7   0        0.44       -1.76      1.76 o 
   0   7   0      105.96      104.76      3.77 o 
   1   7   0       10.80        9.03      2.47 o 
   2   7   0        3.79        5.18      1.80 o 
   3   7   0       17.62       20.59      2.96 o 
   4   7   0      131.51      124.60      5.90 o 
   5   7   0       16.17       13.29      3.03 o 
   6   7   0       15.27       11.25      2.96 o 
   7   7   0        0.00        0.28      2.68 o 
   8   7   0        0.65        6.52      2.57 o 
   9   7   0        0.35        4.05      2.36 o 
  -5   8   0       10.76       11.92      3.81 o 
  -4   8   0        0.01        3.35      2.57 o 
  -3   8   0       33.81       31.39      4.30 o 
  -2   8   0        6.93        9.20      2.86 o 
  -1   8   0       35.50       36.75      4.34 o 
   0   8   0        0.72        0.80      1.49 o 
   1   8   0      142.68      142.30      6.71 o 
   2   8   0       31.79       30.26      3.17 o 
   3   8   0       56.44       50.94      4.52 o 
   4   8   0       83.41       68.96      4.94 o 
   5   8   0       13.80       14.91      2.71 o 
   6   8   0       57.41       54.61      4.62 o 
   7   8   0       33.43       42.50      4.62 o 
   8   8   0       20.34       21.72      4.16 o 
   9   8   0       14.79       20.63      4.27 o 
  -4   9   0        0.06        0.39      3.10 o 
  -3   9   0        3.42        4.16      3.38 o 
  -2   9   0        5.60        6.42      2.86 o 
  -1   9   0        1.14        2.71      2.89 o 
   0   9   0        4.31        9.15      1.95 o 
   1   9   0        2.26       -1.66      2.43 o 
   2   9   0        4.52        7.09      2.43 o 
   3   9   0        6.93        6.59      3.10 o 
   4   9   0        0.09       -3.17      3.17 o 
   5   9   0        2.19        1.48      3.10 o 
   6   9   0        9.57        8.00      3.14 o 
   7   9   0        2.25        2.08      3.07 o 
   8   9   0       16.38       21.19      3.63 o 
  -2  10   0        4.79        6.98      3.00 o 
  -1  10   0       25.15       28.25      4.37 o 
   0  10   0        5.47        3.50      2.07 o 
   1  10   0       59.99       58.88      5.33 o 
   2  10   0       13.69       15.69      3.63 o 
   3  10   0      155.21      149.69      7.95 o 
   4  10   0        6.33        5.18      3.31 o 
   5  10   0      136.04      122.82      7.77 o 
   6  10   0       12.37        9.59      3.63 o 
   7  10   0       48.78       55.87      5.78 o 
   0  11   0        5.16       11.50      2.96 o 
   1  11   0        2.12        0.35      3.60 o 
   2  11   0       12.35       10.05      4.09 o 
   3  11   0        0.69        0.71      3.10 o 
   4  11   0        1.37       -0.35      3.31 o 
   5  11   0        5.08        2.26      3.21 o 
  -5 -11   1        0.06       -0.39      3.21 o 
  -4 -11   1        3.30        2.57      3.28 o 
  -3 -11   1        1.03        1.09      3.38 o 
  -2 -11   1        1.75        1.80      2.89 o 
  -1 -11   1        2.06       -1.83      3.70 o 
   0 -11   1       31.88       23.50      3.46 o 
  -7 -10   1       15.33       18.12      4.09 o 
  -6 -10   1       66.10       56.55      5.79 o 
  -5 -10   1       48.67       42.54      5.64 o 
  -4 -10   1      110.41      125.08      7.69 o 
  -3 -10   1      101.03       94.23      6.60 o 
  -2 -10   1        8.04       10.12      3.67 o 
  -1 -10   1      154.55      135.03      7.56 o 
   0 -10   1        3.92        5.01      1.86 o 
   1 -10   1       47.90       45.15      5.54 o 
   2 -10   1        0.93        5.50      3.17 o 
  -8  -9   1        9.57        7.69      4.16 o 
  -7  -9   1        0.74       -3.35      3.35 o 
  -6  -9   1        1.10        3.91      2.86 o 
  -5  -9   1       14.65        9.10      3.95 o 
  -4  -9   1       27.72       17.00      4.27 o 
  -3  -9   1       86.62       84.38      6.10 o 
  -2  -9   1        9.69        5.78      3.38 o 
  -1  -9   1       81.74       80.38      5.58 o 
   0  -9   1       11.64       11.85      2.29 o 
   1  -9   1       73.06       74.41      6.00 o 
   2  -9   1       18.55       23.38      3.60 o 
   3  -9   1       35.07       48.07      5.71 o 
   4  -9   1        1.57        4.16      3.03 o 
  -8  -8   1       14.22       14.63      3.81 o 
  -7  -8   1       23.41       25.49      4.06 o 
  -6  -8   1       48.63       50.86      4.44 o 
  -5  -8   1       31.55       28.71      3.67 o 
  -4  -8   1       77.78       79.89      5.33 o 
  -3  -8   1        8.93       11.60      2.79 o 
  -2  -8   1        8.96        7.33      2.68 o 
  -1  -8   1       52.41       50.94      4.37 o 
   0  -8   1        1.11       -0.09      1.97 o 
   1  -8   1        5.91        8.53      2.33 o 
   2  -8   1        0.11       -0.85      2.40 o 
   3  -8   1        8.03        4.87      3.28 o 
   4  -8   1        1.58       -2.01      3.38 o 
   5  -8   1        0.06       -1.48      3.03 o 
  -9  -7   1        0.85       -3.38      3.38 o 
  -8  -7   1       11.05       11.35      3.24 o 
  -7  -7   1        2.62        2.08      2.86 o 
  -6  -7   1       20.31       22.96      3.35 o 
  -5  -7   1       47.07       47.94      4.27 o 
  -4  -7   1       13.57        8.00      2.57 o 
  -3  -7   1      102.81       94.86      4.87 o 
  -2  -7   1       14.36       10.51      2.29 o 
  -1  -7   1        9.30        8.67      2.33 o 
   0  -7   1        4.82        4.35      1.45 o 
   1  -7   1        0.01        3.10      1.66 o 
   2  -7   1        0.02       -0.95      1.69 o 
   3  -7   1        0.54        2.36      2.54 o 
   4  -7   1        0.01        2.36      2.33 o 
   5  -7   1        1.48        2.64      3.17 o 
   6  -7   1        0.75        4.44      3.53 o 
  -9  -6   1        0.76       -3.60      3.60 o 
  -8  -6   1        0.06        4.41      2.36 o 
  -7  -6   1        3.43        3.88      2.40 o 
  -6  -6   1       11.91       13.43      2.33 o 
  -5  -6   1        6.06        7.16      2.47 o 
  -4  -6   1        0.00        1.37      1.52 o 
  -3  -6   1       64.36       53.96      3.85 o 
  -2  -6   1        0.53        1.55      1.55 o 
  -1  -6   1      694.08      711.46     11.73 o 
   0  -6   1      113.62      109.78      7.29 o 
   1  -6   1      189.25      183.40      6.65 o 
   2  -6   1       21.28       23.31      2.75 o 
   3  -6   1        3.82        1.59      2.04 o 
   4  -6   1       29.24       30.47      3.56 o 
   5  -6   1        0.61        1.48      2.75 o 
   6  -6   1        6.01       12.30      3.28 o 
   7  -6   1        0.00        3.38      3.38 o 
  -9  -5   1        0.61       -3.38      3.38 o 
  -8  -5   1        0.24       -2.40      2.89 o 
  -7  -5   1       15.67       14.32      2.86 o 
  -6  -5   1        3.94        3.17      2.43 o 
  -5  -5   1        2.27       -0.39      1.76 o 
  -4  -5   1       38.99       35.28      3.07 o 
  -3  -5   1       27.96       27.79      2.54 o 
  -2  -5   1        0.83       -0.56      1.23 o 
  -1  -5   1       45.64       50.71      3.00 o 
   0  -5   1      309.93      325.60      5.19 o 
   1  -5   1        9.68        7.51      1.80 o 
   2  -5   1       17.18       15.66      2.54 o 
   3  -5   1       30.29       33.40      3.14 o 
   4  -5   1       15.52       18.05      2.89 o 
   5  -5   1        4.22        4.16      2.75 o 
   6  -5   1        0.28       -1.52      2.68 o 
   7  -5   1        0.44        0.71      3.21 o 
 -10  -4   1        0.08       -2.33      2.86 o 
  -9  -4   1        1.55        2.36      3.00 o 
  -8  -4   1        6.12        4.34      2.89 o 
  -7  -4   1        2.73        6.70      2.47 o 
  -6  -4   1       79.16       73.30      4.76 o 
  -5  -4   1        2.59        7.02      1.90 o 
  -4  -4   1       67.31       58.35      3.39 o 
  -3  -4   1      219.12      272.55      6.30 o 
  -2  -4   1      817.96      911.84     10.85 o 
  -1  -4   1        0.54        1.41      1.27 o 
   0  -4   1     2564.40     2816.58     24.60 o 
   1  -4   1      163.59      194.20      5.31 o 
   2  -4   1       57.10       56.01      3.39 o 
   3  -4   1      103.95      102.24      4.52 o 
   4  -4   1        5.26        5.71      2.08 o 
   5  -4   1        0.38       -1.62      2.19 o 
   6  -4   1        6.09        4.34      2.79 o 
   7  -4   1       22.06       22.00      3.84 o 
   8  -4   1        0.02       -3.88      3.88 o 
 -10  -3   1        4.45        7.69      3.56 o 
  -9  -3   1        0.02       -1.34      2.86 o 
  -8  -3   1        1.23        3.98      2.54 o 
  -7  -3   1        2.29        4.83      2.08 o 
  -6  -3   1       41.84       37.85      3.46 o 
  -5  -3   1        8.63        6.24      1.94 o 
  -4  -3   1        9.63       12.06      1.94 o 
  -3  -3   1       11.93       13.12      1.52 o 
  -2  -3   1      445.01      464.79      6.82 o 
  -1  -3   1       71.80       86.60      2.86 o 
   0  -3   1     3485.30     3626.26     83.71 o 
   1  -3   1       63.64       62.58      2.72 o 
   2  -3   1       45.80       39.84      2.47 o 
   3  -3   1       25.20       24.51      2.47 o 
   4  -3   1       77.85       69.15      4.24 o 
   5  -3   1        4.89        7.44      2.33 o 
   6  -3   1       16.73       18.69      3.39 o 
   7  -3   1        3.24        5.22      2.93 o 
   8  -3   1       21.26       26.94      4.69 o 
   9  -3   1        2.16       -4.27      4.27 o 
 -10  -2   1        0.86       -3.10      3.35 o 
  -9  -2   1        0.00        3.31      3.00 o 
  -8  -2   1        0.56       -2.26      2.36 o 
  -7  -2   1        6.10        7.65      2.36 o 
  -6  -2   1       59.41       46.50      3.74 o 
  -5  -2   1       45.60       40.47      3.25 o 
  -4  -2   1      679.10      627.04      9.72 o 
  -3  -2   1       64.79       64.45      2.72 o 
  -2  -2   1     1735.11     1730.46     11.94 o 
  -1  -2   1     2169.26     2224.40     12.04 o 
   0  -2   1       64.12       57.25      1.89 o 
   1  -2   1      979.76      981.74      8.59 o 
   2  -2   1      361.43      297.67      5.73 o 
   3  -2   1       52.36       50.61      2.96 o 
   4  -2   1      521.11      497.05      9.64 o 
   5  -2   1        2.31        2.22      1.94 o 
   6  -2   1        6.60        6.06      2.50 o 
   7  -2   1        3.78        9.62      3.45 o 
   8  -2   1        0.98       -2.50      2.86 o 
   9  -2   1        2.77        6.98      3.60 o 
  -9  -1   1        8.13       11.46      3.84 o 
  -8  -1   1       10.31       11.21      2.86 o 
  -7  -1   1        6.19        0.00      3.03 o 
  -6  -1   1       30.03       31.32      3.03 o 
  -5  -1   1       61.43       70.44      3.99 o 
  -4  -1   1       11.74       11.92      1.80 o 
  -3  -1   1     2445.35     2412.14     16.15 o 
  -2  -1   1       10.97       12.94      1.13 o 
  -1  -1   1        0.11        1.13      0.53 o 
   0  -1   1        0.07        0.86      0.32 o 
   1  -1   1       34.58       33.13      1.34 o 
   2  -1   1        1.60        0.56      0.92 o 
   3  -1   1     1155.89     1073.61     11.07 o 
   4  -1   1       57.82       64.66      3.39 o 
   5  -1   1      100.33       81.18      4.56 o 
   6  -1   1        3.87        6.28      2.57 o 
   7  -1   1      281.55      254.04      9.55 o 
   8  -1   1        2.07        6.84      2.89 o 
   9  -1   1       25.07       27.15      4.20 o 
  -9   0   1        1.17       -1.06      3.14 o 
  -8   0   1        1.18        0.00      2.71 o 
  -7   0   1       69.57       66.69      5.01 o 
  -6   0   1        4.98        0.21      2.54 o 
  -5   0   1      834.03      791.06     12.26 o 
  -4   0   1        9.70        8.22      2.01 o 
  -3   0   1     2667.92     2465.61     16.62 o 
  -2   0   1     1589.18     1582.76     10.83 o 
  -1   0   1     3800.18     3657.54     54.71 o 
   0   0   1     4180.87     4070.64     96.47 o 
   1   0   1     2353.47     2182.86     37.55 o 
   2   0   1     2215.61     1941.71     47.23 o 
   3   0   1     1435.85     1339.42     11.63 o 
   4   0   1      583.17      532.83      8.96 o 
   5   0   1      174.22      159.55      5.59 o 
   6   0   1       81.50       80.37      4.80 o 
   7   0   1        2.49        6.45      2.64 o 
   8   0   1       23.33       34.38      3.95 o 
   9   0   1        0.34        3.67      2.82 o 
  10   0   1        0.47       -0.39      3.67 o 
  -9   1   1        0.94       -0.35      3.17 o 
  -8   1   1        4.92        4.02      3.03 o 
  -7   1   1       30.01       31.42      4.27 o 
  -6   1   1       91.05       86.87      5.15 o 
  -5   1   1       28.64       23.67      2.96 o 
  -4   1   1     2979.52     2592.36     20.73 o 
  -3   1   1        0.22        1.20      1.23 o 
  -2   1   1    12374.35    12017.04    150.90 o 
  -1   1   1      236.10      225.67      3.46 o 
   0   1   1        2.51        5.20      0.76 o 
   1   1   1        1.52        1.48      0.53 o 
   2   1   1      240.44      226.39      3.70 o 
   3   1   1       57.54       50.75      2.37 o 
   4   1   1        2.14        4.90      1.55 o 
   5   1   1       64.94       60.00      3.71 o 
   6   1   1      369.57      332.28      9.08 o 
   7   1   1        2.91        3.00      1.90 o 
   8   1   1       87.48       81.38      5.51 o 
   9   1   1        6.55        8.11      3.10 o 
  10   1   1        0.84        4.90      2.96 o 
  -9   2   1        0.96       -0.78      3.56 o 
  -8   2   1       21.76       22.85      4.65 o 
  -7   2   1       33.21       32.02      4.34 o 
  -6   2   1      309.23      307.08      9.59 o 
  -5   2   1      107.91      102.68      5.61 o 
  -4   2   1     1106.16     1082.28     13.91 o 
  -3   2   1      927.79      924.94     11.40 o 
  -2   2   1     1059.29     1023.95     10.55 o 
  -1   2   1    11933.43    12250.54    146.87 o 
   0   2   1     1742.97     1886.36     12.30 o 
   1   2   1     6459.04     6224.12     87.60 o 
   2   2   1        3.25        2.57      0.71 o 
   3   2   1       82.70       71.73      2.76 o 
   4   2   1      363.17      304.23      6.47 o 
   5   2   1       22.03       24.51      2.36 o 
   6   2   1       78.21       85.59      4.69 o 
   7   2   1       33.45       27.23      3.63 o 
   8   2   1       18.23       24.47      3.88 o 
   9   2   1        5.02        4.16      2.50 o 
  10   2   1        3.38        4.83      3.31 o 
  -8   3   1        2.16       -1.06      3.77 o 
  -7   3   1        8.19        5.08      3.00 o 
  -6   3   1        0.05       -0.53      2.71 o 
  -5   3   1      197.56      167.45      6.89 o 
  -4   3   1        0.49       -1.62      1.83 o 
  -3   3   1      884.90      880.41     12.04 o 
  -2   3   1        0.13        1.30      1.30 o 
  -1   3   1      161.73      148.61      4.14 o 
   0   3   1      239.67      234.24      3.31 o 
   1   3   1     3408.69     3403.85     17.47 o 
   2   3   1      460.66      481.75      6.75 o 
   3   3   1       32.70       39.80      2.26 o 
   4   3   1      331.96      348.79      7.21 o 
   5   3   1       45.35       45.69      3.28 o 
   6   3   1       53.94       55.78      3.74 o 
   7   3   1        2.10        2.54      2.26 o 
   8   3   1        9.46        6.80      2.50 o 
   9   3   1       11.90       13.40      3.31 o 
  10   3   1        7.72        3.70      3.60 o 
  -8   4   1        9.34        4.48      3.42 o 
  -7   4   1       16.86       15.27      3.63 o 
  -6   4   1       96.48       94.69      7.02 o 
  -5   4   1       43.06       41.48      4.30 o 
  -4   4   1       24.64       26.34      2.89 o 
  -3   4   1       37.24       32.88      2.79 o 
  -2   4   1       20.02       19.50      2.15 o 
  -1   4   1      514.22      504.84      8.66 o 
   0   4   1      254.10      218.14      5.92 o 
   1   4   1      622.43      713.55      9.06 o 
   2   4   1     1423.09     1457.00     13.41 o 
   3   4   1     2074.97     2273.76     17.89 o 
   4   4   1      901.22      879.12     12.23 o 
   5   4   1      574.86      614.69     11.17 o 
   6   4   1        1.45        2.22      2.22 o 
   7   4   1       29.04       29.80      3.74 o 
   8   4   1       18.96       20.03      3.53 o 
   9   4   1        8.65        9.38      3.03 o 
  10   4   1        0.60       -1.87      3.17 o 
  -7   5   1       14.98       22.32      4.02 o 
  -6   5   1        1.83       -2.47      3.10 o 
  -5   5   1        1.19       -0.81      2.68 o 
  -4   5   1        0.06        0.92      2.01 o 
  -3   5   1        4.54        1.02      2.36 o 
  -2   5   1      132.99      119.84      5.26 o 
  -1   5   1       87.67      100.77      4.48 o 
   0   5   1      725.01      721.37      7.67 o 
   1   5   1        9.56        9.52      1.80 o 
   2   5   1       64.18       69.33      3.42 o 
   3   5   1       87.92       97.85      4.24 o 
   4   5   1      208.35      194.58      6.23 o 
   5   5   1       43.10       48.26      3.60 o 
   6   5   1       74.77       72.49      4.45 o 
   7   5   1       10.63       11.25      2.86 o 
   8   5   1       19.65       18.16      3.77 o 
   9   5   1        7.94        6.98      3.10 o 
  10   5   1        8.06        9.87      4.20 o 
  -7   6   1       16.20       12.41      4.87 o 
  -6   6   1        2.53        6.17      3.56 o 
  -5   6   1        4.07        4.51      2.82 o 
  -4   6   1       62.88       64.07      5.36 o 
  -3   6   1      115.58      117.01      6.14 o 
  -2   6   1      369.66      377.84      9.96 o 
  -1   6   1      114.07      120.71      5.58 o 
   0   6   1      404.91      400.42      7.10 o 
   1   6   1      167.08      193.34      6.26 o 
   2   6   1      482.91      546.42     10.20 o 
   3   6   1      490.00      550.88     10.52 o 
   4   6   1      424.19      454.48     10.18 o 
   5   6   1        7.31       10.47      2.47 o 
   6   6   1       33.29       32.52      3.21 o 
   7   6   1       53.80       51.26      4.59 o 
   8   6   1        4.65        3.95      2.79 o 
   9   6   1        8.08       14.14      3.35 o 
  -6   7   1       10.00       18.19      4.05 o 
  -5   7   1        2.23        3.03      3.56 o 
  -4   7   1        0.67       -2.79      2.79 o 
  -3   7   1        4.46        6.45      2.47 o 
  -2   7   1       42.32       36.01      3.67 o 
  -1   7   1       15.73       17.17      2.68 o 
   0   7   1       81.71       79.20      3.86 o 
   1   7   1        0.43       -0.60      1.73 o 
   2   7   1        0.73       -0.81      1.48 o 
   3   7   1        2.58        4.51      1.73 o 
   4   7   1        5.34        7.37      1.90 o 
   5   7   1        6.16        4.69      2.26 o 
   6   7   1        1.73        2.86      2.19 o 
   7   7   1        0.01        3.45      2.12 o 
   8   7   1        3.97        6.77      2.57 o 
   9   7   1        0.10        2.89      3.35 o 
  -5   8   1        9.89        8.32      3.98 o 
  -4   8   1        3.06        3.74      3.10 o 
  -3   8   1       14.50        4.94      3.60 o 
  -2   8   1        8.92        3.10      3.21 o 
  -1   8   1        1.45        0.78      2.15 o 
   0   8   1       30.34       29.24      2.47 o 
   1   8   1        2.68        4.51      2.01 o 
   2   8   1       63.42       56.73      4.41 o 
   3   8   1        0.53        0.71      1.80 o 
   4   8   1       47.00       36.69      3.81 o 
   5   8   1        0.00       -2.43      2.43 o 
   6   8   1       73.55       56.59      5.72 o 
   7   8   1        0.26       -2.89      2.89 o 
   8   8   1       20.14       23.87      4.20 o 
   9   8   1        3.61        1.94      3.38 o 
  -4   9   1        2.78        8.81      3.24 o 
  -3   9   1        0.17        0.71      2.75 o 
  -2   9   1        0.00       -3.28      3.28 o 
  -1   9   1       11.83       10.26      3.60 o 
   0   9   1        3.54        5.43      1.81 o 
   1   9   1        1.50        5.53      2.19 o 
   2   9   1        1.49       -2.26      2.26 o 
   3   9   1        2.09       -1.09      2.54 o 
   4   9   1        3.19        5.08      2.40 o 
   5   9   1        0.08        2.08      2.33 o 
   6   9   1        7.78       10.44      2.40 o 
   7   9   1        0.00        3.07      2.86 o 
   8   9   1        7.95        4.87      4.23 o 
  -2  10   1        4.92        9.24      3.53 o 
  -1  10   1       13.06       12.48      3.28 o 
   0  10   1       16.39       12.31      2.75 o 
   1  10   1       51.17       54.21      4.83 o 
   2  10   1       14.67        9.10      3.24 o 
   3  10   1       41.85       40.24      4.66 o 
   4  10   1       10.46       12.20      3.28 o 
   5  10   1       23.44       22.04      3.84 o 
   6  10   1        0.67        3.88      2.86 o 
   7  10   1       12.34       13.93      4.02 o 
   0  11   1        2.05        0.48      2.82 o 
   1  11   1        6.33       -0.35      3.77 o 
   2  11   1        2.76        4.65      3.53 o 
   3  11   1        3.97       12.16      2.71 o 
   4  11   1        2.54        5.08      3.14 o 
   5  11   1        0.34       -1.52      3.49 o 
  -5 -11   2        0.25       -1.16      3.21 o 
  -4 -11   2        8.22        7.47      3.81 o 
  -3 -11   2        1.62       -4.02      4.02 o 
  -2 -11   2        0.37       -1.83      3.24 o 
  -1 -11   2        0.00       -2.22      3.00 o 
   0 -11   2       28.89       29.08      4.16 o 
  -6 -10   2       17.49       11.00      4.41 o 
  -5 -10   2        0.00        3.81      3.14 o 
  -4 -10   2       69.24       62.06      5.72 o 
  -3 -10   2       19.39       22.28      3.67 o 
  -2 -10   2      135.29      126.81      7.59 o 
  -1 -10   2      108.95       99.81      7.31 o 
   0 -10   2      132.94      127.93      5.58 o 
   1 -10   2       36.72       37.07      5.29 o 
   2 -10   2       34.25       37.03      4.97 o 
  -7  -9   2        0.00        1.80      2.89 o 
  -6  -9   2        2.39        1.97      3.24 o 
  -5  -9   2        1.19        5.25      2.93 o 
  -4  -9   2       91.27       88.68      6.28 o 
  -3  -9   2        1.20        4.51      3.00 o 
  -2  -9   2       91.20       85.61      5.93 o 
  -1  -9   2       69.28       68.16      5.47 o 
   0  -9   2       66.70       74.02      3.97 o 
   1  -9   2       84.29       86.91      6.18 o 
   2  -9   2      123.96      141.09      7.84 o 
   3  -9   2       16.99       20.06      4.37 o 
   4  -9   2       35.73       44.47      6.03 o 
  -8  -8   2        6.72        8.39      3.31 o 
  -7  -8   2       25.76       20.81      3.91 o 
  -6  -8   2       23.38       19.57      4.09 o 
  -5  -8   2      139.00      132.66      7.03 o 
  -4  -8   2        8.66        5.18      3.14 o 
  -3  -8   2      179.98      183.62      7.49 o 
  -2  -8   2      199.23      207.74      7.92 o 
  -1  -8   2      179.18      174.34      7.35 o 
   0  -8   2      301.32      294.18      6.99 o 
   1  -8   2       69.63       64.64      5.15 o 
   2  -8   2       24.10       28.21      3.81 o 
   3  -8   2        0.98       -0.92      2.54 o 
   4  -8   2       14.27       14.98      3.60 o 
   5  -8   2        1.24        2.96      3.17 o 
  -9  -7   2        1.13        4.23      3.10 o 
  -8  -7   2        2.45        0.35      3.56 o 
  -7  -7   2       22.49       26.55      4.13 o 
  -6  -7   2       17.08       18.09      3.81 o 
  -5  -7   2       78.57       77.35      5.26 o 
  -4  -7   2      138.84      153.10      6.82 o 
  -3  -7   2      146.49      139.43      6.08 o 
  -2  -7   2       61.05       65.35      4.59 o 
  -1  -7   2        0.66       -1.80      1.80 o 
   0  -7   2        4.75        5.50      1.60 o 
   1  -7   2        1.24        3.14      1.90 o 
   2  -7   2        1.10        3.38      2.33 o 
   3  -7   2       44.21       47.37      4.44 o 
   4  -7   2        1.22       -2.36      2.93 o 
   5  -7   2        0.06        2.64      2.57 o 
   6  -7   2        0.53       -0.74      3.07 o 
  -9  -6   2        6.01        5.50      3.31 o 
  -8  -6   2        0.22       -0.99      3.10 o 
  -7  -6   2       67.30       59.27      5.33 o 
  -6  -6   2        4.26        4.02      2.68 o 
  -5  -6   2       43.49       41.66      3.63 o 
  -4  -6   2        0.99       -1.87      1.87 o 
  -3  -6   2       19.69       16.68      2.54 o 
  -2  -6   2       13.30       12.27      2.15 o 
  -1  -6   2      437.28      476.74      9.73 o 
   0  -6   2        2.59        2.38      1.50 o 
   1  -6   2       77.08       79.06      4.55 o 
   2  -6   2        1.33        4.34      1.87 o 
   3  -6   2        0.04       -2.08      2.08 o 
   4  -6   2        2.60        5.92      2.08 o 
   5  -6   2       13.76       10.79      2.96 o 
   6  -6   2        2.64        4.62      2.96 o 
   7  -6   2        2.01        1.52      3.14 o 
  -9  -5   2        5.40       10.61      3.00 o 
  -8  -5   2       27.62       28.39      3.88 o 
  -7  -5   2       11.61       10.75      3.28 o 
  -6  -5   2       15.95       11.92      2.79 o 
  -5  -5   2       74.77       78.24      4.76 o 
  -4  -5   2        2.99        4.12      1.62 o 
  -3  -5   2       93.69      100.11      4.48 o 
  -2  -5   2       59.97       75.60      3.60 o 
  -1  -5   2      645.54      676.89     10.42 o 
   0  -5   2      297.59      319.57      5.21 o 
   1  -5   2      535.43      550.61      9.86 o 
   2  -5   2        0.35       -1.34      1.34 o 
   3  -5   2       23.70       29.34      3.03 o 
   4  -5   2       31.12       29.10      3.63 o 
   5  -5   2        8.77        9.59      2.71 o 
   6  -5   2       16.49       14.60      3.53 o 
   7  -5   2        0.53        0.35      3.45 o 
   8  -5   2        9.00       12.09      3.46 o 
  -9  -4   2        3.00       -2.75      3.00 o 
  -8  -4   2       19.20       20.91      4.30 o 
  -7  -4   2       66.56       61.71      5.22 o 
  -6  -4   2       40.43       35.66      3.74 o 
  -5  -4   2       18.90       13.72      2.22 o 
  -4  -4   2       99.49      103.26      4.56 o 
  -3  -4   2       59.53       62.83      3.18 o 
  -2  -4   2      153.74      184.47      4.99 o 
  -1  -4   2      200.59      244.46      5.53 o 
   0  -4   2      820.38      899.77      7.61 o 
   1  -4   2       47.92       44.92      2.79 o 
   2  -4   2       39.20       37.01      2.86 o 
   3  -4   2       50.13       52.08      3.63 o 
   4  -4   2       14.89       14.00      2.43 o 
   5  -4   2        3.07       -0.92      2.36 o 
   6  -4   2       10.01       11.56      2.64 o 
   7  -4   2        2.79        0.32      2.96 o 
   8  -4   2        0.52       -2.50      3.03 o 
  -9  -3   2        2.84        5.46      3.31 o 
  -8  -3   2        2.12        3.81      2.79 o 
  -7  -3   2        9.08        5.50      2.64 o 
  -6  -3   2        0.35        0.63      1.97 o 
  -5  -3   2       11.46       11.14      2.05 o 
  -4  -3   2       19.11       22.85      2.22 o 
  -3  -3   2       69.30       75.63      3.25 o 
  -2  -3   2      130.16      115.60      3.61 o 
  -1  -3   2        0.37        7.05      1.13 o 
   0  -3   2     3044.35     3430.59     56.89 o 
   1  -3   2        4.25        4.05      1.09 o 
   2  -3   2        9.27       10.79      1.59 o 
   3  -3   2      269.68      241.36      6.49 o 
   4  -3   2       87.47       96.42      4.73 o 
   5  -3   2        3.39        1.23      2.01 o 
   6  -3   2       13.34       13.43      3.10 o 
   7  -3   2       55.07       50.73      5.19 o 
   8  -3   2        5.87       13.01      3.81 o 
   9  -3   2        3.47       -1.55      3.56 o 
  -9  -2   2        1.58        1.37      3.10 o 
  -8  -2   2        1.98       -1.76      2.96 o 
  -7  -2   2        4.09        0.49      2.36 o 
  -6  -2   2        4.18        4.76      1.97 o 
  -5  -2   2        8.27        9.73      2.22 o 
  -4  -2   2     1237.27     1277.33     14.08 o 
  -3  -2   2      166.15      168.45      4.57 o 
  -2  -2   2     2181.74     2234.09     14.46 o 
  -1  -2   2      417.06      493.35      5.91 o 
   0  -2   2     1102.34     1200.70     16.88 o 
   1  -2   2      981.26     1039.86      9.12 o 
   2  -2   2      138.62      126.13      3.75 o 
   3  -2   2       63.18       70.25      3.32 o 
   4  -2   2      277.79      266.46      7.26 o 
   5  -2   2        9.47        8.36      2.43 o 
   6  -2   2        0.44        2.01      1.87 o 
   7  -2   2        5.86        1.06      3.10 o 
   8  -2   2        4.87        1.55      2.75 o 
   9  -2   2        0.64        5.43      2.75 o 
  -9  -1   2        0.17        3.45      2.79 o 
  -8  -1   2        0.00        0.00      2.29 o 
  -7  -1   2        2.96        8.25      2.33 o 
  -6  -1   2        0.18       -2.04      2.04 o 
  -5  -1   2        0.64        0.00      1.73 o 
  -4  -1   2        0.50        3.00      1.23 o 
  -3  -1   2       54.22       47.38      2.65 o 
  -2  -1   2       10.91       10.83      1.23 o 
  -1  -1   2       39.75       39.21      1.52 o 
   0  -1   2      126.39      131.40      2.73 o 
   1  -1   2       39.51       43.59      1.62 o 
   2  -1   2       40.10       38.37      1.84 o 
   3  -1   2     1225.03     1152.11     11.52 o 
   4  -1   2       14.91       16.72      1.97 o 
   5  -1   2      438.45      448.19      9.69 o 
   6  -1   2       57.33       62.77      4.30 o 
   7  -1   2       94.61       97.73      5.89 o 
   8  -1   2       27.69       28.25      4.55 o 
   9  -1   2       10.31       12.41      4.05 o 
  -9   0   2        0.42        1.06      3.21 o 
  -8   0   2        6.26        4.87      2.75 o 
  -7   0   2        1.87        4.12      2.79 o 
  -6   0   2       52.96       53.80      4.09 o 
  -5   0   2      184.13      184.22      6.47 o 
  -4   0   2        0.00        1.83      1.34 o 
  -3   0   2     1136.46     1166.47     11.85 o 
  -2   0   2        1.25        3.10      0.81 o 
  -1   0   2     2087.32     1760.55     41.43 o 
   0   0   2       87.58       71.46      1.72 o 
   1   0   2     3060.88     2555.34     46.21 o 
   2   0   2       10.27        7.48      0.88 o 
   3   0   2     3672.47     3344.66     77.51 o 
   4   0   2        6.97        9.03      1.62 o 
   5   0   2      585.32      575.96     10.61 o 
   6   0   2       10.60       12.31      2.33 o 
   7   0   2        3.65        4.48      2.33 o 
   8   0   2        9.71       10.97      3.53 o 
   9   0   2        0.01       -0.32      2.68 o 
  10   0   2        0.20        1.94      2.96 o 
  -9   1   2        4.01        7.05      3.42 o 
  -8   1   2        1.84        5.08      2.29 o 
  -7   1   2       16.65       11.60      3.38 o 
  -6   1   2        4.52        4.76      2.26 o 
  -5   1   2       13.64        6.17      2.40 o 
  -4   1   2      269.20      257.39      6.98 o 
  -3   1   2       91.87       81.22      3.53 o 
  -2   1   2      725.67      697.81      8.10 o 
  -1   1   2        6.62        7.16      0.92 o 
   0   1   2       62.59       66.03      1.25 o 
   1   1   2      312.96      316.98      3.80 o 
   2   1   2      340.68      341.68      4.72 o 
   3   1   2       11.74       16.75      1.52 o 
   4   1   2      736.84      718.13      9.82 o 
   5   1   2        2.50       -0.60      1.30 o 
   6   1   2      286.20      271.08      8.11 o 
   7   1   2        4.95        7.09      2.47 o 
   8   1   2       52.57       42.82      4.97 o 
   9   1   2        0.73       -0.95      2.68 o 
  10   1   2        0.02       -1.13      2.68 o 
  -9   2   2        0.74       -3.95      3.95 o 
  -8   2   2        0.33        3.03      2.54 o 
  -7   2   2       15.44       19.50      3.38 o 
  -6   2   2        2.25       -1.45      2.57 o 
  -5   2   2       14.95       18.62      2.82 o 
  -4   2   2        0.69        0.49      1.76 o 
  -3   2   2      143.36      132.84      4.84 o 
  -2   2   2      397.05      388.32      6.91 o 
  -1   2   2      552.85      552.79      7.07 o 
   0   2   2     6173.34     6247.27     65.84 o 
   1   2   2      389.09      371.80      4.87 o 
   2   2   2      208.09      222.18      4.16 o 
   3   2   2       66.54       59.09      2.54 o 
   4   2   2     1295.96     1265.80     13.20 o 
   5   2   2       30.67       36.12      2.65 o 
   6   2   2        6.01        2.43      1.90 o 
   7   2   2       59.87       59.56      4.55 o 
   8   2   2       53.55       62.12      4.73 o 
   9   2   2        5.52        1.59      3.28 o 
  10   2   2        0.10        0.00      3.00 o 
  -8   3   2       15.73       17.14      3.81 o 
  -7   3   2        4.45        3.07      3.42 o 
  -6   3   2       30.09       21.55      4.16 o 
  -5   3   2       73.37       52.30      4.73 o 
  -4   3   2       39.35       38.41      3.67 o 
  -3   3   2     1069.84     1034.53     13.44 o 
  -2   3   2      135.31      150.93      4.99 o 
  -1   3   2        8.62        8.04      1.27 o 
   0   3   2      116.34      114.73      2.41 o 
   1   3   2     1108.12     1150.39     10.21 o 
   2   3   2      214.75      222.24      4.65 o 
   3   3   2        0.46        1.30      0.88 o 
   4   3   2        4.15        1.45      1.30 o 
   5   3   2       14.64       16.26      2.19 o 
   6   3   2        1.27        1.34      2.15 o 
   7   3   2       16.10       10.51      2.61 o 
   8   3   2        3.73        8.88      3.00 o 
   9   3   2        1.63        4.41      3.03 o 
  10   3   2        1.02        0.35      3.14 o 
  -8   4   2        0.00       -3.60      3.60 o 
  -7   4   2        0.86       -0.32      3.14 o 
  -6   4   2        1.77       -1.16      2.75 o 
  -5   4   2        0.07        3.45      2.43 o 
  -4   4   2       79.53       67.06      4.45 o 
  -3   4   2       23.38       31.18      3.10 o 
  -2   4   2      967.42      988.40     13.06 o 
  -1   4   2      737.71      804.07     10.77 o 
   0   4   2     1902.71     1930.40     25.92 o 
   1   4   2     1213.09     1390.32     12.95 o 
   2   4   2      671.00      699.03      9.31 o 
   3   4   2       31.38       40.67      2.50 o 
   4   4   2      228.72      235.42      6.34 o 
   5   4   2       79.72       77.55      4.20 o 
   6   4   2      158.41      139.50      6.11 o 
   7   4   2      182.39      187.53      7.74 o 
   8   4   2       45.75       42.11      4.55 o 
   9   4   2       18.05       21.09      3.84 o 
  10   4   2        0.07        0.00      2.86 o 
  -7   5   2        2.16        3.28      2.89 o 
  -6   5   2        1.69        4.76      3.53 o 
  -5   5   2        0.00        1.37      2.33 o 
  -4   5   2       21.96       25.78      3.42 o 
  -3   5   2        5.41        6.03      1.97 o 
  -2   5   2       20.10       25.00      2.68 o 
  -1   5   2       80.70       81.30      4.24 o 
   0   5   2     1707.43     1856.85     18.53 o 
   1   5   2      267.60      308.14      6.91 o 
   2   5   2      171.34      184.36      5.34 o 
   3   5   2        2.67        5.54      1.66 o 
   4   5   2      136.64      153.32      5.37 o 
   5   5   2       34.00       36.61      2.96 o 
   6   5   2       34.58       33.40      3.28 o 
   7   5   2        0.32        0.49      2.47 o 
   8   5   2        6.32        7.44      3.07 o 
   9   5   2        0.01        0.99      2.86 o 
  10   5   2        5.67        6.77      3.17 o 
  -6   6   2        0.40       -2.79      3.03 o 
  -5   6   2       16.29       15.37      3.49 o 
  -4   6   2        0.59        0.53      2.22 o 
  -3   6   2       70.70       74.21      5.40 o 
  -2   6   2       99.91      106.61      5.72 o 
  -1   6   2      478.93      462.94     10.51 o 
   0   6   2      325.30      339.34      6.25 o 
   1   6   2      347.66      350.17      8.44 o 
   2   6   2      194.25      210.16      6.33 o 
   3   6   2       51.94       63.37      3.60 o 
   4   6   2       45.18       53.20      3.56 o 
   5   6   2      104.29      109.34      5.44 o 
   6   6   2       24.65       19.89      3.21 o 
   7   6   2       86.04       81.55      5.47 o 
   8   6   2        3.31        0.00      2.96 o 
   9   6   2        4.58        3.42      2.71 o 
  10   6   2        0.39        1.16      2.93 o 
  -6   7   2        0.94       -0.39      3.88 o 
  -5   7   2        3.06       -2.04      3.14 o 
  -4   7   2        6.51        8.88      3.00 o 
  -3   7   2        4.38       -0.28      2.75 o 
  -2   7   2       50.89       43.39      4.13 o 
  -1   7   2      152.55      146.67      6.75 o 
   0   7   2      125.55      128.12      4.16 o 
   1   7   2      123.28      137.84      5.93 o 
   2   7   2        8.12        5.22      1.87 o 
   3   7   2       84.03       89.40      4.87 o 
   4   7   2       19.09       22.11      3.03 o 
   5   7   2       81.47       75.66      4.91 o 
   6   7   2        0.05        0.78      2.40 o 
   7   7   2        0.03        0.85      2.68 o 
   8   7   2        0.27       -2.79      2.79 o 
   9   7   2        3.19        4.65      2.93 o 
  -5   8   2        0.05        3.84      3.35 o 
  -4   8   2        0.01        1.37      2.64 o 
  -3   8   2        4.07        5.64      2.96 o 
  -2   8   2        4.84        5.43      2.71 o 
  -1   8   2        2.27        6.10      2.40 o 
   0   8   2       50.72       46.67      2.98 o 
   1   8   2       31.83       29.20      3.63 o 
   2   8   2        9.37        7.79      1.80 o 
   3   8   2       89.54       80.82      5.01 o 
   4   8   2       11.16        7.44      2.57 o 
   5   8   2       71.68       64.78      5.01 o 
   6   8   2       40.94       35.27      4.06 o 
   7   8   2       27.09       33.89      4.34 o 
   8   8   2        8.72        9.63      3.10 o 
   9   8   2        6.58        3.03      3.67 o 
  -4   9   2        0.35        3.88      3.53 o 
  -3   9   2        0.02        4.27      3.14 o 
  -2   9   2        1.22        2.96      2.86 o 
  -1   9   2        6.18        4.27      3.21 o 
   0   9   2        1.64        2.40      2.03 o 
   1   9   2        0.00        1.94      2.19 o 
   2   9   2       25.27       25.46      3.31 o 
   3   9   2       11.49        5.78      2.96 o 
   4   9   2       14.67       16.68      3.31 o 
   5   9   2        0.89        1.20      2.57 o 
   6   9   2        9.01       12.94      2.96 o 
   7   9   2        0.15       -2.04      3.35 o 
   8   9   2       24.33       24.51      4.55 o 
  -2  10   2        1.95        1.87      3.53 o 
  -1  10   2        0.63        1.06      3.03 o 
   0  10   2       31.71       28.47      3.34 o 
   1  10   2        6.40        4.83      3.00 o 
   2  10   2       72.04       62.80      5.36 o 
   3  10   2        1.22       -3.42      3.42 o 
   4  10   2       55.50       52.73      4.87 o 
   5  10   2        1.86        3.31      2.89 o 
   6  10   2       18.72       12.27      3.74 o 
   7  10   2        2.10        4.48      3.31 o 
   0  11   2        0.01        3.25      2.86 o 
   1  11   2        6.39        6.63      3.49 o 
   2  11   2        4.66        3.95      3.38 o 
   3  11   2        3.87        1.09      2.86 o 
   4  11   2        4.09        6.17      3.31 o 
   5  11   2        1.40       -3.10      3.10 o 
   6  11   2        0.88       -0.78      3.38 o 
  -4 -11   3        4.84        4.58      3.84 o 
  -3 -11   3       15.18       22.35      4.27 o 
  -2 -11   3        0.49        0.74      3.31 o 
  -1 -11   3        4.52        5.22      3.07 o 
   0 -11   3        0.05       -0.62      6.13 o 
  -6 -10   3        1.23        3.74      2.54 o 
  -5 -10   3        0.98        0.35      3.38 o 
  -4 -10   3        9.64       13.22      3.56 o 
  -3 -10   3        2.99        4.27      3.35 o 
  -2 -10   3        2.16        1.62      3.28 o 
  -1 -10   3      129.03      128.32      7.41 o 
   0 -10   3        0.54        1.36      2.40 o 
   1 -10   3       86.57       76.64      6.56 o 
   2 -10   3       15.56       15.90      4.27 o 
  -7  -9   3        2.56        8.85      3.14 o 
  -6  -9   3        0.07        3.07      2.82 o 
  -5  -9   3       81.32       70.92      5.89 o 
  -4  -9   3        9.38       12.02      3.42 o 
  -3  -9   3      203.12      218.33      8.87 o 
  -2  -9   3        5.88        7.12      3.42 o 
  -1  -9   3       10.50       16.85      3.10 o 
   0  -9   3       23.14       23.98      2.87 o 
   1  -9   3        6.95        7.93      3.38 o 
   2  -9   3        9.25        6.80      3.21 o 
   3  -9   3        6.50        9.41      3.88 o 
   4  -9   3        5.85        8.71      3.31 o 
  -8  -8   3       11.50        8.64      3.67 o 
  -7  -8   3        0.36       -2.36      3.53 o 
  -6  -8   3       67.47       69.43      6.03 o 
  -5  -8   3        1.87        1.73      2.89 o 
  -4  -8   3      184.26      183.05      8.06 o 
  -3  -8   3       13.84       12.45      3.24 o 
  -2  -8   3      465.93      461.59     11.91 o 
  -1  -8   3       20.39       19.25      3.49 o 
   0  -8   3      567.77      572.43      9.54 o 
   1  -8   3        2.32        0.00      2.68 o 
   2  -8   3       72.96       72.29      5.96 o 
   3  -8   3        1.83        0.92      2.96 o 
   4  -8   3        0.80        2.36      2.75 o 
   5  -8   3        0.42       -1.83      3.28 o 
  -8  -7   3        0.09        1.41      2.68 o 
  -7  -7   3       13.19        6.63      3.56 o 
  -6  -7   3       22.76       17.56      4.34 o 
  -5  -7   3        1.68        2.04      2.22 o 
  -4  -7   3      319.74      306.34      9.56 o 
  -3  -7   3        7.55        0.88      2.82 o 
  -2  -7   3       82.43       83.47      4.80 o 
  -1  -7   3        1.83        9.52      2.36 o 
   0  -7   3       52.93       55.72      3.35 o 
   1  -7   3       18.64       16.78      3.35 o 
   2  -7   3       14.91       14.39      2.86 o 
   3  -7   3        0.41        0.53      2.47 o 
   4  -7   3        5.40        9.45      3.10 o 
   5  -7   3        1.07       -0.99      3.07 o 
   6  -7   3        0.00        1.48      2.82 o 
  -9  -6   3        5.11        3.38      3.38 o 
  -8  -6   3        0.21        1.66      3.03 o 
  -7  -6   3        8.75       15.30      3.67 o 
  -6  -6   3       13.56       17.21      3.38 o 
  -5  -6   3      100.32      103.64      5.86 o 
  -4  -6   3        0.14        0.42      1.80 o 
  -3  -6   3      126.37      126.45      5.69 o 
  -2  -6   3        0.01       -0.74      1.52 o 
  -1  -6   3      151.67      155.03      5.83 o 
   0  -6   3        9.21       10.33      1.60 o 
   1  -6   3       56.59       50.81      3.67 o 
   2  -6   3       46.76       49.78      3.88 o 
   3  -6   3       71.51       72.02      4.94 o 
   4  -6   3       35.00       35.80      3.88 o 
   5  -6   3       31.40       30.75      4.44 o 
   6  -6   3        5.33        2.64      2.86 o 
   7  -6   3        0.13       -0.39      2.89 o 
  -9  -5   3        0.44       -1.09      3.63 o 
  -8  -5   3        0.90       -1.90      2.93 o 
  -7  -5   3        1.28        3.35      2.89 o 
  -6  -5   3        8.73        2.43      2.96 o 
  -5  -5   3        2.70       -0.63      2.12 o 
  -4  -5   3        1.55        4.87      1.87 o 
  -3  -5   3       11.82       17.49      2.36 o 
  -2  -5   3      167.85      181.71      5.66 o 
  -1  -5   3      515.86      539.79      9.61 o 
   0  -5   3      425.67      454.21     14.71 o 
   1  -5   3      399.32      382.14      8.87 o 
   2  -5   3      132.40      117.08      5.26 o 
   3  -5   3        0.02        0.39      1.80 o 
   4  -5   3       46.89       45.01      3.74 o 
   5  -5   3        1.04       -0.25      2.19 o 
   6  -5   3        8.29        7.44      3.28 o 
   7  -5   3        0.29        0.35      2.54 o 
   8  -5   3        1.04        0.00      3.17 o 
  -9  -4   3        0.27        3.21      2.82 o 
  -8  -4   3       14.61        8.04      2.96 o 
  -7  -4   3        6.76        8.00      2.43 o 
  -6  -4   3       61.24       50.10      4.37 o 
  -5  -4   3        2.76        2.36      1.94 o 
  -4  -4   3       89.86      117.71      4.84 o 
  -3  -4   3      121.55      116.36      4.63 o 
  -2  -4   3      215.25      237.86      5.88 o 
  -1  -4   3        6.40        7.37      1.45 o 
   0  -4   3       79.91       86.24      5.53 o 
   1  -4   3       14.37       15.55      1.83 o 
   2  -4   3      142.13      151.85      5.37 o 
   3  -4   3       88.94       86.36      4.31 o 
   4  -4   3      270.51      249.81      8.21 o 
   5  -4   3        1.81        2.79      1.97 o 
   6  -4   3        4.50        3.24      2.36 o 
   7  -4   3        0.16        2.19      2.33 o 
   8  -4   3        0.58        0.00      2.79 o 
  -9  -3   3        0.94       -2.12      3.21 o 
  -8  -3   3        2.39       -0.92      2.82 o 
  -7  -3   3       30.06       31.21      3.88 o 
  -6  -3   3        0.97        1.34      2.22 o 
  -5  -3   3      156.42      167.96      6.18 o 
  -4  -3   3       26.23       29.84      3.00 o 
  -3  -3   3      130.19      143.09      4.70 o 
  -2  -3   3       73.77       67.98      2.93 o 
  -1  -3   3     1108.95     1223.82     11.43 o 
   0  -3   3      928.61      987.96     29.87 o 
   1  -3   3      550.00      575.60      8.08 o 
   2  -3   3      156.91      177.45      5.13 o 
   3  -3   3       54.46       67.26      3.60 o 
   4  -3   3       14.21       11.50      2.72 o 
   5  -3   3        3.55        3.95      1.76 o 
   6  -3   3       10.25        8.07      2.96 o 
   7  -3   3       11.60       12.59      3.38 o 
   8  -3   3        1.19        2.64      2.36 o 
   9  -3   3        1.05        3.45      2.75 o 
  -9  -2   3        2.39        2.47      3.14 o 
  -8  -2   3        1.92       -1.52      2.79 o 
  -7  -2   3       75.80       74.59      5.12 o 
  -6  -2   3       37.15       33.05      3.42 o 
  -5  -2   3      189.98      173.79      6.40 o 
  -4  -2   3       82.47       69.66      3.81 o 
  -3  -2   3       67.53       78.42      3.28 o 
  -2  -2   3       33.60       25.51      1.83 o 
  -1  -2   3       40.59       34.91      1.87 o 
   0  -2   3     1292.12     1294.55     39.84 o 
   1  -2   3        1.00       -0.07      0.67 o 
   2  -2   3      235.36      230.66      5.25 o 
   3  -2   3      211.83      217.03      5.74 o 
   4  -2   3        8.91        9.20      2.05 o 
   5  -2   3       43.99       52.95      3.67 o 
   6  -2   3        5.85        4.02      2.33 o 
   7  -2   3        8.79       11.39      3.14 o 
   8  -2   3        0.16        0.32      1.90 o 
   9  -2   3        0.02        4.69      2.82 o 
  -9  -1   3        3.84        8.21      2.75 o 
  -8  -1   3        8.48        7.97      3.31 o 
  -7  -1   3        0.56        3.38      2.40 o 
  -6  -1   3      163.84      169.17      6.96 o 
  -5  -1   3        0.16        1.62      1.45 o 
  -4  -1   3       39.03       29.74      2.58 o 
  -3  -1   3       23.14       20.67      1.98 o 
  -2  -1   3      112.09      123.13      3.47 o 
  -1  -1   3       55.43       60.13      2.12 o 
   0  -1   3      287.15      258.36      7.69 o 
   1  -1   3       37.40       34.04      1.66 o 
   2  -1   3     1071.13     1095.85      9.88 o 
   3  -1   3       57.70       53.70      2.86 o 
   4  -1   3      837.22      834.81     11.22 o 
   5  -1   3        9.17        9.56      1.94 o 
   6  -1   3        9.90       13.05      2.68 o 
   7  -1   3        3.30        1.73      2.71 o 
   8  -1   3       31.53       36.32      4.16 o 
   9  -1   3        0.04       -1.37      2.71 o 
  -9   0   3        2.05        5.15      3.17 o 
  -8   0   3        0.78        1.27      2.75 o 
  -7   0   3        5.13        7.23      2.40 o 
  -6   0   3        7.30       10.79      2.47 o 
  -5   0   3      134.71      117.57      5.33 o 
  -4   0   3       17.86       17.00      2.33 o 
  -3   0   3      608.84      517.73      8.47 o 
  -2   0   3     1085.02     1012.04     10.04 o 
  -1   0   3      541.80      526.36      6.05 o 
   0   0   3     1045.88      977.82     10.34 o 
   1   0   3     1247.45     1174.81      8.21 o 
   2   0   3       69.62       67.86      2.30 o 
   3   0   3      628.90      616.71      8.21 o 
   4   0   3        3.81        3.53      1.20 o 
   5   0   3       44.08       49.46      3.25 o 
   6   0   3       12.22       11.18      2.33 o 
   7   0   3        3.54        2.36      2.43 o 
   8   0   3        9.41       17.91      3.28 o 
   9   0   3        1.68        3.60      2.79 o 
  10   0   3        0.21        0.00      3.38 o 
  -9   1   3        0.35       -3.84      3.84 o 
  -8   1   3        0.54        2.64      2.71 o 
  -7   1   3        6.53        0.28      2.86 o 
  -6   1   3       12.25       13.93      3.03 o 
  -5   1   3       31.34       22.78      2.89 o 
  -4   1   3        0.74       -0.81      1.80 o 
  -3   1   3     1555.79     1518.92     14.67 o 
  -2   1   3       12.76       13.33      1.59 o 
  -1   1   3      782.68      706.98      7.60 o 
   0   1   3        7.11       10.57      0.90 o 
   1   1   3      396.23      370.79      4.70 o 
   2   1   3      236.63      219.02      4.05 o 
   3   1   3      311.58      312.13      5.62 o 
   4   1   3        8.30        9.38      1.48 o 
   5   1   3        2.32        5.25      1.55 o 
   6   1   3        0.00        1.13      1.55 o 
   7   1   3      141.31      151.91      6.89 o 
   8   1   3        0.49        0.53      2.22 o 
   9   1   3        2.52        1.59      2.79 o 
  10   1   3        2.20        0.35      2.75 o 
  -8   2   3        0.28        5.53      2.50 o 
  -7   2   3        0.53        1.20      2.36 o 
  -6   2   3       27.42       33.50      3.95 o 
  -5   2   3        0.70        1.27      1.87 o 
  -4   2   3       14.78       13.15      2.26 o 
  -3   2   3      301.91      276.08      6.99 o 
  -2   2   3      247.59      239.34      5.82 o 
  -1   2   3     2207.67     2169.27     15.01 o 
   0   2   3     1340.72     1482.80     89.30 o 
   1   2   3     1628.00     1673.43     11.34 o 
   2   2   3      215.90      183.47      3.91 o 
   3   2   3      377.14      388.28      6.48 o 
   4   2   3      162.67      164.90      4.92 o 
   5   2   3       96.96      101.46      4.56 o 
   6   2   3       39.35       42.75      3.28 o 
   7   2   3       19.18       13.12      2.86 o 
   8   2   3       59.18       64.28      4.94 o 
   9   2   3        0.87       -2.50      2.50 o 
  10   2   3        0.03        1.09      2.61 o 
  -8   3   3        0.28       -3.42      3.42 o 
  -7   3   3        2.20        1.59      3.00 o 
  -6   3   3       19.59       22.04      3.91 o 
  -5   3   3       72.86       68.35      4.87 o 
  -4   3   3      335.48      302.46      8.79 o 
  -3   3   3       85.33       71.56      4.17 o 
  -2   3   3      340.20      325.77      7.24 o 
  -1   3   3        4.59        0.81      1.13 o 
   0   3   3     1068.83     1051.12     17.13 o 
   1   3   3      103.41      112.76      3.32 o 
   2   3   3      446.07      456.21      6.85 o 
   3   3   3       13.61       14.07      1.41 o 
   4   3   3        0.69        0.00      1.34 o 
   5   3   3       31.57       32.49      2.65 o 
   6   3   3       63.46       70.47      4.09 o 
   7   3   3        2.80        6.63      2.36 o 
   8   3   3       12.91       14.77      3.31 o 
   9   3   3        7.15       12.87      3.74 o 
  10   3   3        6.79        4.72      3.21 o 
  -7   4   3       27.75       31.53      4.55 o 
  -6   4   3        1.60        4.76      2.26 o 
  -5   4   3       86.99       79.79      5.72 o 
  -4   4   3        4.77        2.40      2.08 o 
  -3   4   3       33.46       37.28      3.32 o 
  -2   4   3       37.34       32.24      2.96 o 
  -1   4   3      526.69      515.41      9.30 o 
   0   4   3       80.33       90.17      7.26 o 
   1   4   3      560.53      626.46      8.89 o 
   2   4   3       43.81       47.85      2.58 o 
   3   4   3       11.71       13.40      1.62 o 
   4   4   3       25.05       31.71      2.65 o 
   5   4   3       90.78       89.57      4.17 o 
   6   4   3        0.09        1.20      1.66 o 
   7   4   3      237.34      239.61      8.66 o 
   8   4   3        0.50        3.28      2.79 o 
   9   4   3       26.22       29.87      4.37 o 
  10   4   3        0.38       -2.19      3.45 o 
  -7   5   3        0.35        2.61      3.03 o 
  -6   5   3       12.98       14.98      3.14 o 
  -5   5   3       12.11        8.81      3.56 o 
  -4   5   3      108.00       98.67      5.86 o 
  -3   5   3        1.96        1.52      1.90 o 
  -2   5   3        7.78        7.72      2.01 o 
  -1   5   3      224.72      210.34      6.72 o 
   0   5   3      140.62      139.67      3.61 o 
   1   5   3      365.41      370.43      7.77 o 
   2   5   3       22.71       30.15      2.54 o 
   3   5   3        0.42        0.32      1.13 o 
   4   5   3      191.44      189.67      5.98 o 
   5   5   3        7.04        6.06      1.94 o 
   6   5   3       20.42       19.85      2.72 o 
   7   5   3        0.23        6.45      2.29 o 
   8   5   3        0.94       -0.85      3.00 o 
   9   5   3        7.45        8.81      3.46 o 
  10   5   3        3.79        3.35      3.24 o 
  -6   6   3        3.15       -2.86      3.60 o 
  -5   6   3        0.63       -2.96      2.96 o 
  -4   6   3       17.95       17.00      3.49 o 
  -3   6   3        1.56        3.45      2.22 o 
  -2   6   3       69.49       72.41      4.87 o 
  -1   6   3       18.17       15.30      2.57 o 
   0   6   3       27.08       18.04      1.82 o 
   1   6   3       43.56       44.49      3.25 o 
   2   6   3        1.49        5.22      1.34 o 
   3   6   3        5.88        6.10      1.90 o 
   4   6   3        0.04       -1.80      1.80 o 
   5   6   3       13.67       11.57      2.47 o 
   6   6   3       91.91       97.70      5.61 o 
   7   6   3       13.46       14.28      2.96 o 
   8   6   3       33.68       34.14      3.74 o 
   9   6   3        0.64       -3.24      3.24 o 
  10   6   3        3.00        0.78      3.91 o 
  -5   7   3        2.96        4.58      2.61 o 
  -4   7   3        0.38       -0.63      2.40 o 
  -3   7   3        4.35        0.28      2.68 o 
  -2   7   3       14.38       15.80      3.42 o 
  -1   7   3       81.24       94.47      5.29 o 
   0   7   3       19.56       21.76      2.04 o 
   1   7   3       69.83       65.57      4.20 o 
   2   7   3        7.35        6.98      2.29 o 
   3   7   3       74.62       86.71      4.83 o 
   4   7   3       45.04       43.60      3.56 o 
   5   7   3       53.42       55.35      4.30 o 
   6   7   3       31.74       28.85      3.70 o 
   7   7   3        1.13        0.00      2.61 o 
   8   7   3       19.99       23.91      4.30 o 
   9   7   3        0.98        0.00      2.47 o 
  -4   8   3        6.70        6.73      3.14 o 
  -3   8   3       59.02       54.82      5.29 o 
  -2   8   3        5.02        4.97      2.57 o 
  -1   8   3       35.23       31.92      4.27 o 
   0   8   3        0.51       -0.59      5.08 o 
   1   8   3       31.93       28.28      3.49 o 
   2   8   3       38.08       34.53      3.70 o 
   3   8   3      102.10      100.46      5.61 o 
   4   8   3       43.11       43.03      3.95 o 
   5   8   3       52.59       45.54      4.44 o 
   6   8   3        1.91        3.14      2.29 o 
   7   8   3       17.80       17.74      3.46 o 
   8   8   3        3.72        3.77      3.45 o 
   9   8   3       17.25       17.45      4.62 o 
  -3   9   3        1.72       -0.74      3.84 o 
  -2   9   3        3.53        6.35      3.07 o 
  -1   9   3        7.41        4.37      3.46 o 
   0   9   3       32.54       28.58      2.80 o 
   1   9   3        1.25       -1.41      2.96 o 
   2   9   3        0.18        2.50      2.29 o 
   3   9   3        4.05        0.85      2.68 o 
   4   9   3       22.26       21.09      3.60 o 
   5   9   3       20.06       21.44      3.63 o 
   6   9   3        2.81        5.36      2.68 o 
   7   9   3       18.49       13.29      4.05 o 
   8   9   3       21.33       26.66      4.44 o 
  -2  10   3        8.27       11.78      3.74 o 
  -1  10   3        3.69        8.18      3.77 o 
   0  10   3       23.47       25.45      3.04 o 
   1  10   3       16.40       13.01      3.88 o 
   2  10   3      110.02      102.14      6.64 o 
   3  10   3       61.12       56.02      5.36 o 
   4  10   3      135.53      106.23      6.95 o 
   5  10   3       22.26       20.06      4.27 o 
   6  10   3       65.04       56.27      5.50 o 
   7  10   3        3.42        1.87      3.98 o 
   0  11   3        3.32        4.50      4.81 o 
   1  11   3        1.08       -2.22      3.63 o 
   2  11   3        4.29        2.19      3.21 o 
   3  11   3        0.02       -1.80      2.96 o 
   4  11   3        0.30        1.48      2.79 o 
   5  11   3        2.12        5.25      2.50 o 
   6  11   3        0.00       -2.75      3.81 o 
  -4 -11   4        4.42        7.02      3.70 o 
  -3 -11   4       18.32       22.07      4.44 o 
  -2 -11   4        2.22        3.77      3.42 o 
  -1 -11   4        3.46        7.23      3.38 o 
   0 -11   4        5.29        8.66      2.65 o 
  -6 -10   4        0.37        7.33      3.42 o 
  -5 -10   4       14.01       11.64      3.70 o 
  -4 -10   4        1.12        0.71      3.45 o 
  -3 -10   4       28.85       35.44      4.80 o 
  -2 -10   4       33.96       33.33      4.23 o 
  -1 -10   4       26.51       23.77      4.48 o 
   0 -10   4       56.53       58.80      6.16 o 
   1 -10   4        9.71        6.38      3.88 o 
   2 -10   4        0.33        4.48      3.42 o 
  -7  -9   4        4.31        1.13      3.67 o 
  -6  -9   4        6.69        7.02      3.77 o 
  -5  -9   4        6.23        5.57      3.38 o 
  -4  -9   4       16.34       19.22      3.91 o 
  -3  -9   4        3.16        6.56      2.79 o 
  -2  -9   4        2.80       -0.60      3.17 o 
  -1  -9   4       38.93       36.57      4.87 o 
   0  -9   4       78.83       80.65      4.94 o 
   1  -9   4        9.70       14.91      3.49 o 
   2  -9   4       23.79       19.39      4.48 o 
   3  -9   4        0.10       -1.06      3.17 o 
   4  -9   4        0.66        2.29      3.10 o 
  -8  -8   4        1.07        3.10      3.70 o 
  -7  -8   4      143.08      125.12      8.61 o 
  -6  -8   4        0.04       -3.21      3.21 o 
  -5  -8   4      203.57      203.66      9.26 o 
  -4  -8   4        9.80        5.54      3.53 o 
  -3  -8   4      236.62      259.17      9.12 o 
  -2  -8   4       12.22       17.35      2.75 o 
  -1  -8   4      656.66      666.23     14.78 o 
   0  -8   4       29.06       25.83      3.49 o 
   1  -8   4      163.98      160.43      7.98 o 
   2  -8   4       27.87       24.69      4.13 o 
   3  -8   4        0.99        0.32      2.64 o 
   4  -8   4       11.06       22.99      3.56 o 
   5  -8   4        0.04       -0.35      3.28 o 
  -8  -7   4        1.77        3.28      3.14 o 
  -7  -7   4        0.18        0.00      3.10 o 
  -6  -7   4        0.00       -2.36      3.35 o 
  -5  -7   4        0.21        2.40      2.40 o 
  -4  -7   4        6.37        9.59      2.71 o 
  -3  -7   4       44.56       45.04      4.06 o 
  -2  -7   4       12.09       11.99      2.71 o 
  -1  -7   4       42.34       45.57      3.95 o 
   0  -7   4       89.58       89.86      3.73 o 
   1  -7   4       10.25        9.77      2.68 o 
   2  -7   4       35.16       35.62      3.99 o 
   3  -7   4        1.96       -2.43      2.43 o 
   4  -7   4        9.38       12.23      3.56 o 
   5  -7   4        6.08        8.29      2.82 o 
   6  -7   4       11.90       13.33      3.95 o 
  -9  -6   4        0.00        1.94      3.42 o 
  -8  -6   4      109.62      128.22      7.98 o 
  -7  -6   4       21.04       14.70      4.02 o 
  -6  -6   4      312.94      323.68     10.72 o 
  -5  -6   4       19.49       27.75      3.21 o 
  -4  -6   4      189.82      190.40      7.35 o 
  -3  -6   4       28.20       26.35      3.03 o 
  -2  -6   4      313.80      323.53      8.64 o 
  -1  -6   4      136.32      126.58      5.55 o 
   0  -6   4      686.62      698.95     26.34 o 
   1  -6   4       15.54       16.71      2.57 o 
   2  -6   4        5.29        3.21      2.43 o 
   3  -6   4        0.29        2.82      1.90 o 
   4  -6   4        1.72        2.89      2.01 o 
   5  -6   4        3.16        7.97      2.75 o 
   6  -6   4        1.81        5.01      2.50 o 
   7  -6   4        1.56        3.38      3.63 o 
  -9  -5   4        0.56        0.39      3.21 o 
  -8  -5   4        9.78       11.25      3.60 o 
  -7  -5   4       29.50       27.86      4.09 o 
  -6  -5   4        2.68        1.27      2.86 o 
  -5  -5   4        0.86        1.34      2.04 o 
  -4  -5   4       32.84       35.48      3.32 o 
  -3  -5   4        4.65        7.86      1.69 o 
  -2  -5   4       26.01       31.99      2.68 o 
  -1  -5   4       14.87       21.23      2.36 o 
   0  -5   4      145.88      164.38      7.51 o 
   1  -5   4        8.98        8.39      1.90 o 
   2  -5   4       53.36       53.24      3.70 o 
   3  -5   4        0.06       -0.42      1.83 o 
   4  -5   4       12.44        8.07      2.89 o 
   5  -5   4        0.00        1.83      2.04 o 
   6  -5   4       15.47       11.71      3.24 o 
   7  -5   4        2.13        1.37      3.42 o 
   8  -5   4        4.07        2.33      3.56 o 
  -9  -4   4        9.46       15.13      2.96 o 
  -8  -4   4        6.29       11.25      2.82 o 
  -7  -4   4       24.95       27.05      3.70 o 
  -6  -4   4       33.56       42.96      3.99 o 
  -5  -4   4        0.22       -0.85      1.80 o 
  -4  -4   4       12.60       12.27      2.40 o 
  -3  -4   4      178.24      185.24      6.05 o 
  -2  -4   4      150.94      198.56      5.80 o 
  -1  -4   4       78.34       92.34      3.74 o 
   0  -4   4      142.01      169.18      8.40 o 
   1  -4   4       29.27       23.32      2.22 o 
   2  -4   4      464.95      472.90      9.14 o 
   3  -4   4      104.49       97.04      4.70 o 
   4  -4   4      210.94      208.77      7.39 o 
   5  -4   4        3.70       -1.16      2.75 o 
   6  -4   4       10.67       13.57      3.07 o 
   7  -4   4        0.15       -1.55      2.57 o 
   8  -4   4        0.00       -1.80      2.93 o 
  -9  -3   4        2.68       -1.83      3.24 o 
  -8  -3   4       13.82       17.07      3.46 o 
  -7  -3   4        6.05        4.09      2.79 o 
  -6  -3   4       41.67       45.64      3.95 o 
  -5  -3   4        0.22        0.39      1.62 o 
  -4  -3   4        3.86        4.20      1.83 o 
  -3  -3   4        0.81       -0.85      1.09 o 
  -2  -3   4      120.53      144.39      4.49 o 
  -1  -3   4      433.70      483.13      7.69 o 
   0  -3   4      631.14      727.57     23.23 o 
   1  -3   4      813.31      797.35     10.06 o 
   2  -3   4      113.68      121.21      4.42 o 
   3  -3   4       25.86       24.20      2.43 o 
   4  -3   4      154.61      156.28      6.04 o 
   5  -3   4       16.42       18.90      2.82 o 
   6  -3   4        3.85        5.92      2.50 o 
   7  -3   4       12.31       15.80      2.82 o 
   8  -3   4        0.06       -2.01      2.43 o 
   9  -3   4        2.39        5.75      2.57 o 
  -9  -2   4        0.04        5.46      2.89 o 
  -8  -2   4        0.12        2.22      2.47 o 
  -7  -2   4        0.87        5.11      2.22 o 
  -6  -2   4       51.02       64.66      4.55 o 
  -5  -2   4       34.03       40.10      3.39 o 
  -4  -2   4      137.27      147.39      5.41 o 
  -3  -2   4      598.65      664.30     10.06 o 
  -2  -2   4      577.36      557.62      8.29 o 
  -1  -2   4      317.85      379.30      6.15 o 
   0  -2   4      563.85      577.88     24.95 o 
   1  -2   4       31.21       31.58      1.94 o 
   2  -2   4      347.86      338.81      6.61 o 
   3  -2   4      388.90      376.15      7.78 o 
   4  -2   4       92.38       79.77      3.99 o 
   5  -2   4       38.35       37.18      3.42 o 
   6  -2   4        6.10        5.43      2.36 o 
   7  -2   4        8.14       13.05      3.00 o 
   8  -2   4        0.10        1.23      1.97 o 
   9  -2   4        0.06        5.78      2.61 o 
  -9  -1   4        1.64        0.35      3.17 o 
  -8  -1   4        6.17        7.02      2.68 o 
  -7  -1   4       27.43       36.25      4.23 o 
  -6  -1   4       28.84       28.35      3.56 o 
  -5  -1   4       47.13       42.79      3.67 o 
  -4  -1   4        6.36        6.98      1.97 o 
  -3  -1   4        1.31        2.33      1.30 o 
  -2  -1   4       66.39       63.11      2.86 o 
  -1  -1   4        2.92        2.50      0.78 o 
   0  -1   4     1432.00     1406.27     20.94 o 
   1  -1   4        4.60        4.41      0.92 o 
   2  -1   4      756.79      677.85      8.32 o 
   3  -1   4       39.27       40.33      2.51 o 
   4  -1   4       87.26       86.02      4.03 o 
   5  -1   4        4.84        5.22      2.08 o 
   6  -1   4        6.90        9.24      2.26 o 
   7  -1   4       16.12       11.74      3.00 o 
   8  -1   4        0.00       -0.60      1.97 o 
   9  -1   4        0.10       -1.02      2.86 o 
  -9   0   4        0.03       -1.13      2.71 o 
  -8   0   4        6.46       13.43      3.38 o 
  -7   0   4        8.83        9.24      3.03 o 
  -6   0   4       11.22       11.85      2.79 o 
  -5   0   4       16.15       18.20      2.72 o 
  -4   0   4       69.42       68.83      3.74 o 
  -3   0   4       32.94       33.34      2.43 o 
  -2   0   4       40.00       33.14      2.29 o 
  -1   0   4        1.85        1.06      0.92 o 
   0   0   4      820.02      733.53      5.21 o 
   1   0   4        3.48        2.89      0.71 o 
   2   0   4        3.04        1.97      0.78 o 
   3   0   4        0.69        1.76      0.81 o 
   4   0   4      299.51      334.04      7.13 o 
   5   0   4        0.02        1.62      1.09 o 
   6   0   4        4.47        4.55      1.94 o 
   7   0   4        2.20        5.22      2.08 o 
   8   0   4       20.15       15.16      3.77 o 
   9   0   4        0.32       -2.96      2.96 o 
  10   0   4        1.75        4.20      3.21 o 
  -8   1   4        4.20        8.50      3.03 o 
  -7   1   4       15.09       14.60      3.31 o 
  -6   1   4       16.11       18.09      2.93 o 
  -5   1   4        4.37        7.90      2.12 o 
  -4   1   4       15.39       13.61      1.83 o 
  -3   1   4      176.04      171.89      5.55 o 
  -2   1   4      198.69      186.74      4.99 o 
  -1   1   4      242.09      229.54      4.79 o 
   0   1   4      966.57      935.25     34.23 o 
   1   1   4       11.60       10.97      1.02 o 
   2   1   4      647.31      576.53      7.09 o 
   3   1   4        1.70        2.43      0.92 o 
   4   1   4      144.49      141.62      4.63 o 
   5   1   4       88.31       82.62      4.13 o 
   6   1   4      104.37      100.35      4.84 o 
   7   1   4       84.23       77.11      5.12 o 
   8   1   4       23.91       17.95      3.53 o 
   9   1   4        4.52       11.14      2.33 o 
  10   1   4        0.00        4.09      2.71 o 
  -8   2   4        1.48        4.30      3.17 o 
  -7   2   4        0.00        0.92      2.19 o 
  -6   2   4        4.13        0.53      2.43 o 
  -5   2   4        3.84        2.22      2.15 o 
  -4   2   4      130.98      129.29      5.69 o 
  -3   2   4       29.82       26.31      2.68 o 
  -2   2   4      782.39      738.41     10.14 o 
  -1   2   4      384.49      351.15      6.62 o 
   0   2   4      484.39      461.47     20.67 o 
   1   2   4       60.84       63.68      2.44 o 
   2   2   4       59.34       64.41      2.54 o 
   3   2   4      819.85      885.07     10.14 o 
   4   2   4       12.96       14.81      1.73 o 
   5   2   4       80.46       94.26      4.38 o 
   6   2   4       51.16       38.77      3.32 o 
   7   2   4       60.61       54.40      4.27 o 
   8   2   4       17.15       13.96      3.14 o 
   9   2   4        3.52        2.19      3.00 o 
  10   2   4        0.01        2.19      2.96 o 
  -8   3   4        0.64       -3.03      3.56 o 
  -7   3   4        0.17       -1.66      2.68 o 
  -6   3   4        7.61        6.52      2.75 o 
  -5   3   4        0.97        3.88      2.01 o 
  -4   3   4      315.42      304.76      9.03 o 
  -3   3   4        0.20       -0.53      1.62 o 
  -2   3   4      475.20      484.16      9.39 o 
  -1   3   4       50.44       42.14      2.75 o 
   0   3   4      460.26      454.78     17.08 o 
   1   3   4       75.08       81.63      3.07 o 
   2   3   4      610.59      709.47      8.95 o 
   3   3   4        1.67        6.28      1.20 o 
   4   3   4      227.37      247.64      6.27 o 
   5   3   4       24.41       26.80      2.50 o 
   6   3   4      264.87      281.83      8.32 o 
   7   3   4       19.17       17.24      3.10 o 
   8   3   4       80.45       73.61      5.79 o 
   9   3   4        1.53       -2.50      3.14 o 
  10   3   4        1.01        3.28      2.75 o 
  -7   4   4       24.71       19.85      5.08 o 
  -6   4   4        0.41       -2.75      2.75 o 
  -5   4   4       89.15       85.83      5.79 o 
  -4   4   4        0.15        2.29      1.66 o 
  -3   4   4      273.89      285.57      8.57 o 
  -2   4   4        4.00        5.46      1.59 o 
  -1   4   4      536.50      588.65     10.29 o 
   0   4   4       48.26       42.14      1.96 o 
   1   4   4      351.56      366.67      7.14 o 
   2   4   4      187.18      200.51      5.31 o 
   3   4   4        0.56        1.76      1.13 o 
   4   4   4       93.53      115.47      4.52 o 
   5   4   4       50.46       50.74      3.39 o 
   6   4   4       37.52       28.39      2.93 o 
   7   4   4      105.92       93.83      5.37 o 
   8   4   4       29.87       23.66      3.84 o 
   9   4   4        3.71        6.03      2.82 o 
  10   4   4        0.25        1.09      2.75 o 
  -7   5   4        1.25        6.13      3.35 o 
  -6   5   4        4.45        1.69      3.49 o 
  -5   5   4       25.88       30.61      3.70 o 
  -4   5   4        2.49        2.04      2.40 o 
  -3   5   4       83.57       81.28      5.29 o 
  -2   5   4        0.41        0.00      1.76 o 
  -1   5   4      156.54      146.25      5.80 o 
   0   5   4       22.45       22.26      2.10 o 
   1   5   4      601.23      658.73     10.62 o 
   2   5   4        0.06        2.75      1.16 o 
   3   5   4        4.90       11.11      1.62 o 
   4   5   4        4.48        3.10      1.20 o 
   5   5   4        0.00        0.00      1.83 o 
   6   5   4        0.60        2.86      1.80 o 
   7   5   4       18.62       21.69      3.39 o 
   8   5   4        0.02        1.13      2.19 o 
   9   5   4        0.04       -0.99      2.71 o 
  10   5   4        0.01        1.87      2.40 o 
  -6   6   4       27.45       24.01      4.51 o 
  -5   6   4        1.55       -2.29      2.86 o 
  -4   6   4       11.10       11.25      2.68 o 
  -3   6   4        0.48        0.25      2.08 o 
  -2   6   4       15.81       13.50      2.75 o 
  -1   6   4       24.94       20.52      2.89 o 
   0   6   4      148.63      140.63      4.13 o 
   1   6   4       18.68       18.23      2.57 o 
   2   6   4       25.18       28.95      2.65 o 
   3   6   4        2.20       -0.56      1.80 o 
   4   6   4        0.05        2.36      1.34 o 
   5   6   4       21.55       21.16      3.24 o 
   6   6   4       90.70       81.18      5.44 o 
   7   6   4       40.17       39.11      4.44 o 
   8   6   4       45.19       44.44      4.97 o 
   9   6   4        1.82        1.02      3.28 o 
  10   6   4        1.88       -0.78      3.07 o 
  -5   7   4        0.16        3.63      2.47 o 
  -4   7   4        1.80       -0.99      2.43 o 
  -3   7   4        0.72        1.45      2.43 o 
  -2   7   4       35.55       27.90      3.39 o 
  -1   7   4       15.89       19.53      2.86 o 
   0   7   4      138.55      123.82      4.32 o 
   1   7   4        1.46        3.88      2.22 o 
   2   7   4       31.26       29.98      3.03 o 
   3   7   4      126.80      135.36      6.00 o 
   4   7   4      196.35      196.24      7.39 o 
   5   7   4       31.07       34.63      3.70 o 
   6   7   4       42.90       40.60      4.41 o 
   7   7   4        0.70       -0.28      2.71 o 
   8   7   4        1.68        5.43      2.57 o 
   9   7   4        0.00        1.45      2.86 o 
  -4   8   4        6.33        5.82      3.28 o 
  -3   8   4       11.00       10.86      3.91 o 
  -2   8   4       48.72       41.55      4.62 o 
  -1   8   4        4.74        2.50      2.79 o 
   0   8   4      124.86      111.43      4.49 o 
   1   8   4       68.47       66.86      4.76 o 
   2   8   4      146.47      125.31      6.39 o 
   3   8   4        9.65        6.42      2.93 o 
   4   8   4      124.86      118.88      6.32 o 
   5   8   4        7.76        2.68      3.00 o 
   6   8   4       95.17       80.82      5.96 o 
   7   8   4       22.23       20.95      3.98 o 
   8   8   4       23.91       23.70      4.34 o 
   9   8   4        0.15        4.16      3.07 o 
  -3   9   4        7.02        9.66      3.56 o 
  -2   9   4       10.85       15.41      3.42 o 
  -1   9   4       21.03       14.67      3.88 o 
   0   9   4       12.19        7.49      2.55 o 
   1   9   4        1.19       -0.56      2.82 o 
   2   9   4       32.62       25.74      3.81 o 
   3   9   4       68.32       71.90      5.29 o 
   4   9   4       69.85       58.11      5.50 o 
   5   9   4       22.96       25.57      3.63 o 
   6   9   4        0.05       -3.03      3.03 o 
   7   9   4        2.46        5.15      3.31 o 
   8   9   4        0.93       -2.22      3.63 o 
  -2  10   4        0.01       -0.39      3.67 o 
  -1  10   4       53.42       52.73      5.93 o 
   0  10   4       25.22       21.01      3.09 o 
   1  10   4      129.29      123.48      7.80 o 
   2  10   4       14.59        9.73      3.98 o 
   3  10   4      179.10      167.84      8.72 o 
   4  10   4        3.53        3.60      3.28 o 
   5  10   4       99.82       86.53      6.46 o 
   6  10   4        8.35       10.61      3.56 o 
   7  10   4       33.29       30.47      5.01 o 
   1  11   4        0.29        0.00      2.93 o 
   2  11   4        0.23        0.74      3.03 o 
   3  11   4        6.38       10.65      3.10 o 
   4  11   4        0.03       -0.35      3.24 o 
   5  11   4        0.14       -1.90      3.74 o 
  -3 -11   5       10.62       14.07      3.84 o 
  -2 -11   5       21.83       20.52      4.72 o 
  -1 -11   5        0.89       -2.71      3.81 o 
  -5 -10   5       21.17       22.53      4.69 o 
  -4 -10   5        9.54        4.65      4.05 o 
  -3 -10   5       49.32       50.44      5.61 o 
  -2 -10   5        0.73        1.02      3.21 o 
  -1 -10   5       20.15       18.55      3.77 o 
   0 -10   5       11.47        6.50      2.49 o 
   1 -10   5       15.78       12.69      4.41 o 
   2 -10   5        0.04       -1.52      3.67 o 
  -6  -9   5        1.56        5.82      3.42 o 
  -5  -9   5        1.61       -1.69      3.63 o 
  -4  -9   5       26.86       24.72      4.23 o 
  -3  -9   5        0.13        6.17      2.75 o 
  -2  -9   5       16.98       15.09      3.49 o 
  -1  -9   5        9.04        8.74      3.21 o 
   0  -9   5      251.00      255.88     20.47 o 
   1  -9   5        4.27        2.54      3.35 o 
   2  -9   5       90.24       93.61      6.95 o 
   3  -9   5        7.47        1.09      3.88 o 
   4  -9   5       25.31       15.44      5.50 o 
  -7  -8   5       21.25       26.59      4.55 o 
  -6  -8   5       87.44       82.96      6.60 o 
  -5  -8   5       63.30       54.43      5.40 o 
  -4  -8   5      250.02      242.06      9.93 o 
  -3  -8   5      105.20       99.32      6.46 o 
  -2  -8   5      205.06      206.56      8.83 o 
  -1  -8   5       18.65       19.75      3.77 o 
   0  -8   5       63.86       66.13      4.02 o 
   1  -8   5        0.11       -0.56      2.79 o 
   2  -8   5       21.71       29.09      3.70 o 
   3  -8   5        5.54        7.26      3.17 o 
   4  -8   5        5.85        1.02      4.09 o 
   5  -8   5        0.68        0.39      3.45 o 
  -8  -7   5        6.12       12.45      3.38 o 
  -7  -7   5        0.01       -2.71      3.17 o 
  -6  -7   5        8.80       11.35      3.84 o 
  -5  -7   5       28.34       30.19      3.49 o 
  -4  -7   5        9.18        9.80      3.00 o 
  -3  -7   5       13.75       19.60      3.21 o 
  -2  -7   5        0.03       -0.71      2.33 o 
  -1  -7   5      480.13      484.50     11.74 o 
   0  -7   5        5.28        7.44      1.62 o 
   1  -7   5      537.72      553.28     12.64 o 
   2  -7   5        9.66        9.98      2.86 o 
   3  -7   5       46.23       53.23      4.62 o 
   4  -7   5       29.86       34.35      4.34 o 
   5  -7   5       18.32       23.20      4.34 o 
   6  -7   5       12.12       17.21      4.16 o 
  -8  -6   5       45.83       45.25      6.10 o 
  -7  -6   5       53.84       58.13      5.50 o 
  -6  -6   5      157.44      174.60      8.23 o 
  -5  -6   5      218.90      237.92      9.01 o 
  -4  -6   5      147.74      156.47      6.78 o 
  -3  -6   5       65.92       65.21      4.55 o 
  -2  -6   5      276.58      283.08      8.42 o 
  -1  -6   5        6.26       10.86      2.57 o 
   0  -6   5      182.78      188.75      4.91 o 
   1  -6   5       67.01       65.74      4.34 o 
   2  -6   5       58.80       60.79      4.48 o 
   3  -6   5       66.22       61.82      5.12 o 
   4  -6   5       36.73       44.83      4.30 o 
   5  -6   5       17.23        9.91      3.56 o 
   6  -6   5        1.48        0.67      2.79 o 
   7  -6   5        2.44        3.42      3.14 o 
  -8  -5   5        0.01        4.83      3.21 o 
  -7  -5   5        1.52        1.52      3.21 o 
  -6  -5   5        0.62        2.40      2.22 o 
  -5  -5   5        0.52        1.41      1.94 o 
  -4  -5   5       29.16       24.23      3.10 o 
  -3  -5   5       26.95       25.36      2.79 o 
  -2  -5   5       19.72       20.49      2.57 o 
  -1  -5   5       10.84       14.42      2.12 o 
   0  -5   5      489.26      505.12     23.42 o 
   1  -5   5       87.68       92.07      4.84 o 
   2  -5   5        0.16       -0.18      1.66 o 
   3  -5   5       91.95       97.14      5.51 o 
   4  -5   5       40.69       34.32      3.81 o 
   5  -5   5       34.57       37.49      4.16 o 
   6  -5   5        2.46        5.18      2.79 o 
   7  -5   5        5.11        3.10      3.31 o 
  -9  -4   5        7.02        9.59      3.67 o 
  -8  -4   5        0.14        3.03      2.40 o 
  -7  -4   5      103.53      114.99      6.67 o 
  -6  -4   5        0.30       -1.02      2.08 o 
  -5  -4   5       41.68       43.21      3.88 o 
  -4  -4   5       89.10       94.61      4.98 o 
  -3  -4   5        6.58        8.04      1.66 o 
  -2  -4   5      950.00     1083.39     13.84 o 
  -1  -4   5       47.44       47.25      3.07 o 
   0  -4   5      761.85      886.21     25.77 o 
   1  -4   5       37.91       42.83      3.03 o 
   2  -4   5      315.59      323.40      8.29 o 
   3  -4   5       48.96       48.19      3.70 o 
   4  -4   5       91.62       89.41      5.29 o 
   5  -4   5       29.79       28.04      3.77 o 
   6  -4   5        6.80        7.44      2.29 o 
   7  -4   5        0.18        1.59      2.01 o 
   8  -4   5        0.90       -1.45      3.10 o 
  -9  -3   5        1.51       -3.03      3.56 o 
  -8  -3   5        1.66        5.29      2.89 o 
  -7  -3   5        7.04        2.29      2.82 o 
  -6  -3   5       11.62       12.80      2.75 o 
  -5  -3   5        0.20        1.69      1.59 o 
  -4  -3   5       27.52       21.58      2.50 o 
  -3  -3   5        0.00       -1.23      1.37 o 
  -2  -3   5       21.91       27.97      2.29 o 
  -1  -3   5       31.44       26.49      2.40 o 
   0  -3   5      288.80      331.71     24.66 o 
   1  -3   5       39.41       43.58      2.75 o 
   2  -3   5      264.12      292.64      7.12 o 
   3  -3   5      323.83      331.43      8.08 o 
   4  -3   5       13.68       19.18      2.33 o 
   5  -3   5      114.83      108.82      5.65 o 
   6  -3   5        8.46        6.28      2.68 o 
   7  -3   5       19.89       26.73      3.35 o 
   8  -3   5        5.11        8.39      2.75 o 
   9  -3   5        1.93        5.01      2.36 o 
  -9  -2   5        1.00        2.29      3.35 o 
  -8  -2   5       13.62       11.85      3.42 o 
  -7  -2   5       32.11       43.13      4.30 o 
  -6  -2   5       15.17       19.68      2.75 o 
  -5  -2   5      211.34      208.91      7.32 o 
  -4  -2   5      154.47      130.45      5.34 o 
  -3  -2   5     1270.92     1281.90     14.58 o 
  -2  -2   5      707.74      758.15     10.31 o 
  -1  -2   5     1403.60     1493.77     13.45 o 
   0  -2   5       37.68       32.60      1.52 o 
   1  -2   5      214.25      199.40      5.10 o 
   2  -2   5        3.77        4.41      1.20 o 
   3  -2   5       63.43       70.35      3.53 o 
   4  -2   5       47.53       43.96      3.35 o 
   5  -2   5       17.40       15.41      2.36 o 
   6  -2   5        1.28        2.29      2.29 o 
   7  -2   5        3.91        4.05      2.04 o 
   8  -2   5        0.04        0.63      2.57 o 
   9  -2   5        0.46        5.43      2.57 o 
  -9  -1   5        0.02       -0.39      3.53 o 
  -8  -1   5        8.85        8.00      3.17 o 
  -7  -1   5        2.61        1.16      2.50 o 
  -6  -1   5        0.06       -2.36      2.36 o 
  -5  -1   5       62.15       70.99      4.38 o 
  -4  -1   5        3.78        4.48      1.59 o 
  -3  -1   5        5.07        5.29      1.38 o 
  -2  -1   5       17.62       16.65      1.87 o 
  -1  -1   5       23.82       21.94      1.73 o 
   0  -1   5        2.70        6.09      0.72 o 
   1  -1   5        0.77        1.09      0.60 o 
   2  -1   5       66.42       65.05      2.79 o 
   3  -1   5       22.90       22.64      1.98 o 
   4  -1   5       59.95       54.53      3.53 o 
   5  -1   5        2.44        2.33      1.59 o 
   6  -1   5       30.40       29.77      3.28 o 
   7  -1   5       59.08       57.19      4.48 o 
   8  -1   5       10.16       10.08      3.03 o 
   9  -1   5        8.49        4.13      3.28 o 
  -8   0   5        0.06       -0.35      2.50 o 
  -7   0   5        5.61        7.62      2.54 o 
  -6   0   5       14.23       13.26      3.10 o 
  -5   0   5        4.33        4.44      2.04 o 
  -4   0   5       54.07       52.26      3.49 o 
  -3   0   5       23.93       19.82      2.29 o 
  -2   0   5      205.16      187.60      5.17 o 
  -1   0   5       32.59       39.31      2.19 o 
   0   0   5      135.08      129.90      2.53 o 
   1   0   5      104.89       93.69      2.97 o 
   2   0   5       22.73       25.05      1.76 o 
   3   0   5      298.53      285.25      6.07 o 
   4   0   5       14.06       19.50      2.05 o 
   5   0   5       66.89       79.16      4.27 o 
   6   0   5        3.07        5.08      1.59 o 
   7   0   5        0.22       -2.19      2.26 o 
   8   0   5       10.34       12.16      2.96 o 
   9   0   5        0.44        4.97      2.22 o 
  10   0   5        0.32        0.78      2.71 o 
  -8   1   5        0.01        2.12      2.47 o 
  -7   1   5        1.65        3.98      2.82 o 
  -6   1   5        0.96        0.25      2.33 o 
  -5   1   5        0.01        1.97      1.59 o 
  -4   1   5        1.74        1.48      1.48 o 
  -3   1   5       50.86       45.98      3.32 o 
  -2   1   5       34.20       28.51      2.29 o 
  -1   1   5       54.99       42.54      2.37 o 
   0   1   5        3.76        3.77      0.58 o 
   1   1   5       31.35       23.22      1.55 o 
   2   1   5        1.05        1.23      0.92 o 
   3   1   5       15.87       20.24      1.69 o 
   4   1   5        2.74        2.96      1.09 o 
   5   1   5       17.15       17.35      2.43 o 
   6   1   5      140.93      139.86      6.01 o 
   7   1   5        4.60        3.03      2.43 o 
   8   1   5       57.65       58.84      4.90 o 
   9   1   5        0.53        3.84      2.93 o 
  10   1   5        0.06        3.70      2.36 o 
  -8   2   5        1.61        0.74      3.21 o 
  -7   2   5        1.10        3.21      2.33 o 
  -6   2   5        6.96        4.16      3.00 o 
  -5   2   5        0.21       -0.71      1.97 o 
  -4   2   5       65.50       56.21      4.09 o 
  -3   2   5       53.87       65.91      3.85 o 
  -2   2   5      127.99      106.70      4.45 o 
  -1   2   5      162.26      151.97      4.67 o 
   0   2   5      417.22      412.58     18.47 o 
   1   2   5      479.84      524.76      7.46 o 
   2   2   5      723.64      752.07      9.16 o 
   3   2   5     1075.84     1119.56     12.03 o 
   4   2   5      581.85      558.05      9.34 o 
   5   2   5       93.48       98.06      4.55 o 
   6   2   5       17.99       19.75      2.61 o 
   7   2   5       50.98       57.36      4.09 o 
   8   2   5        1.40        0.53      2.22 o 
   9   2   5       10.26        2.54      3.67 o 
  10   2   5        0.01        3.67      2.79 o 
  -7   3   5        1.09        2.04      2.89 o 
  -6   3   5        4.35       -1.48      2.82 o 
  -5   3   5       25.73       22.99      3.31 o 
  -4   3   5       29.62       26.91      3.10 o 
  -3   3   5       66.65       69.31      4.31 o 
  -2   3   5        0.16        1.59      1.48 o 
  -1   3   5        2.60        2.89      0.99 o 
   0   3   5      267.72      285.14     13.12 o 
   1   3   5       30.78       29.56      2.15 o 
   2   3   5      532.07      559.96      8.49 o 
   3   3   5       42.44       43.44      2.65 o 
   4   3   5       95.32       94.47      4.03 o 
   5   3   5       15.81       15.69      2.05 o 
   6   3   5       65.73       63.76      4.34 o 
   7   3   5       69.87       68.49      5.01 o 
   8   3   5        8.90        1.90      2.86 o 
   9   3   5        1.32        3.45      3.07 o 
  10   3   5        2.18        3.28      3.14 o 
  -7   4   5        2.88        0.35      3.28 o 
  -6   4   5        3.14        0.63      2.86 o 
  -5   4   5       11.24       13.64      3.35 o 
  -4   4   5        2.56        6.52      2.33 o 
  -3   4   5       24.06       23.06      3.10 o 
  -2   4   5      101.86       93.92      4.91 o 
  -1   4   5        2.76        4.02      1.13 o 
   0   4   5       90.22       85.38      3.21 o 
   1   4   5       26.71       24.27      2.22 o 
   2   4   5      379.87      442.94      8.13 o 
   3   4   5        0.07        1.45      1.30 o 
   4   4   5      109.92      133.76      4.98 o 
   5   4   5        2.43        0.56      1.59 o 
   6   4   5       89.50       94.32      4.84 o 
   7   4   5        3.55        0.49      2.54 o 
   8   4   5      112.43      111.55      6.50 o 
   9   4   5        5.02        3.84      2.93 o 
  10   4   5        0.01       -2.79      2.79 o 
  -6   5   5        2.33        1.73      2.68 o 
  -5   5   5       34.05       33.43      4.41 o 
  -4   5   5       27.66       26.63      4.13 o 
  -3   5   5       41.87       35.73      3.99 o 
  -2   5   5        8.95        7.76      2.12 o 
  -1   5   5       56.97       56.07      4.13 o 
   0   5   5        4.25        3.70      1.17 o 
   1   5   5      388.41      390.60      8.59 o 
   2   5   5      112.93      110.24      4.59 o 
   3   5   5        0.05       -0.49      1.37 o 
   4   5   5       84.05       80.73      4.20 o 
   5   5   5       25.32       24.79      2.72 o 
   6   5   5        5.60        6.45      2.19 o 
   7   5   5        2.22        3.81      2.36 o 
   8   5   5        2.04        4.34      2.79 o 
   9   5   5        3.29        5.25      2.75 o 
  10   5   5        2.05        1.87      3.03 o 
  -6   6   5        5.82        8.39      3.81 o 
  -5   6   5        0.05       -0.35      2.71 o 
  -4   6   5        2.56       -0.60      2.93 o 
  -3   6   5        3.69        5.08      2.29 o 
  -2   6   5        2.54        2.86      2.26 o 
  -1   6   5       33.46       37.21      3.39 o 
   0   6   5       40.76       41.08      2.48 o 
   1   6   5      117.58      130.56      5.40 o 
   2   6   5      174.35      166.24      6.15 o 
   3   6   5       59.10       60.30      3.88 o 
   4   6   5       37.11       44.73      3.49 o 
   5   6   5      201.08      213.44      7.42 o 
   6   6   5        0.65       -2.61      2.61 o 
   7   6   5      177.43      151.55      7.77 o 
   8   6   5        1.80        1.20      2.64 o 
   9   6   5        9.20       12.66      3.56 o 
  10   6   5        5.08        6.95      3.53 o 
  -5   7   5        1.47        3.00      3.10 o 
  -4   7   5        5.39        6.38      3.21 o 
  -3   7   5        3.95        1.52      2.64 o 
  -2   7   5        1.63        1.66      2.43 o 
  -1   7   5        0.22       -1.90      1.90 o 
   0   7   5       93.55       88.44      3.97 o 
   1   7   5        1.16        4.02      1.90 o 
   2   7   5        0.53        1.97      2.12 o 
   3   7   5        3.49        5.54      2.04 o 
   4   7   5      298.74      304.87      9.02 o 
   5   7   5        1.77        1.48      2.61 o 
   6   7   5       96.81       82.09      5.61 o 
   7   7   5        4.63        8.71      2.86 o 
   8   7   5        2.38        4.20      3.07 o 
   9   7   5        0.48       -1.09      2.86 o 
  -4   8   5        0.22        3.00      2.50 o 
  -3   8   5        0.03        0.35      2.79 o 
  -2   8   5       25.56       32.69      4.06 o 
  -1   8   5        7.97        6.63      2.71 o 
   0   8   5      202.48      201.80     10.42 o 
   1   8   5       20.65       23.27      3.70 o 
   2   8   5      124.28      120.29      6.53 o 
   3   8   5        2.50        4.30      2.54 o 
   4   8   5      105.06      115.14      6.21 o 
   5   8   5       39.58       40.70      4.69 o 
   6   8   5       85.67       86.70      6.10 o 
   7   8   5       34.19       35.09      4.69 o 
   8   8   5       10.20       12.09      3.38 o 
   9   8   5        0.11        1.52      3.31 o 
  -3   9   5        0.01        3.84      3.21 o 
  -2   9   5        4.73       -0.71      3.74 o 
  -1   9   5        6.33        2.64      3.53 o 
   0   9   5        0.56        0.55      2.05 o 
   1   9   5        0.24       -2.64      2.64 o 
   2   9   5        4.83        4.05      3.28 o 
   3   9   5       88.70       86.07      5.93 o 
   4   9   5        2.28        2.04      3.17 o 
   5   9   5       95.18       92.46      6.78 o 
   6   9   5        0.70        2.89      2.89 o 
   7   9   5        0.56        3.45      2.36 o 
   8   9   5        0.32        3.74      2.36 o 
  -1  10   5       31.38       36.92      5.22 o 
   0  10   5       92.52      102.64      5.13 o 
   1  10   5       25.92       31.24      4.58 o 
   2  10   5       96.67       90.23      6.70 o 
   3  10   5        4.05        9.55      3.60 o 
   4  10   5       37.05       30.33      4.90 o 
   5  10   5       17.17       18.16      3.91 o 
   6  10   5       34.16       30.82      4.90 o 
   7  10   5       11.10       11.78      3.74 o 
   1  11   5        2.28        0.00      3.67 o 
   2  11   5        0.10       -3.45      3.45 o 
   3  11   5        0.31       -1.48      3.70 o 
   4  11   5        2.25        0.39      3.21 o 
   5  11   5        1.27        5.75      2.57 o 
  -5 -10   6        5.04        9.70      3.46 o 
  -4 -10   6        0.21        1.87      3.14 o 
  -3 -10   6       30.19       26.98      4.87 o 
  -2 -10   6        0.00        6.38      2.86 o 
  -1 -10   6        2.67        2.12      3.45 o 
   0 -10   6        0.55       -2.30      2.30 o 
   1 -10   6        8.70       10.40      3.95 o 
   2 -10   6        1.68       -0.39      3.91 o 
  -6  -9   6        3.67        3.03      3.63 o 
  -5  -9   6       28.40       30.33      5.29 o 
  -4  -9   6        1.62        4.02      2.71 o 
  -3  -9   6       32.67       34.00      4.76 o 
  -2  -9   6       41.32       30.40      4.87 o 
  -1  -9   6        0.00        2.19      2.68 o 
   0  -9   6       78.18       85.18      5.87 o 
   1  -9   6        2.89        6.87      2.71 o 
   2  -9   6      117.29      127.98      7.80 o 
   3  -9   6        3.38        4.76      3.70 o 
  -7  -8   6        5.43        6.06      3.42 o 
  -6  -8   6       22.54       26.02      4.62 o 
  -5  -8   6       13.82       17.66      3.24 o 
  -4  -8   6      306.44      326.73     11.35 o 
  -3  -8   6       42.59       47.47      5.08 o 
  -2  -8   6      363.06      400.00     11.68 o 
  -1  -8   6        1.08       -1.66      3.07 o 
   0  -8   6      105.16      109.65      4.73 o 
   1  -8   6        0.96        2.29      3.00 o 
   2  -8   6      132.68      143.83      7.98 o 
   3  -8   6        1.16       -1.30      3.21 o 
   4  -8   6       46.78       48.71      5.57 o 
   5  -8   6        0.04        4.58      3.10 o 
  -7  -7   6        0.01       -1.41      3.38 o 
  -6  -7   6       11.91        8.04      4.09 o 
  -5  -7   6        1.95        2.64      3.17 o 
  -4  -7   6       56.05       64.31      5.29 o 
  -3  -7   6      124.86      114.54      6.53 o 
  -2  -7   6        3.55        4.90      2.82 o 
  -1  -7   6      553.16      640.80     13.60 o 
   0  -7   6        0.43        2.28      3.16 o 
   1  -7   6      466.79      483.49     12.37 o 
   2  -7   6        3.10        2.93      3.03 o 
   3  -7   6      171.69      179.68      8.27 o 
   4  -7   6        2.62        4.05      3.60 o 
   5  -7   6       35.22       41.47      5.33 o 
   6  -7   6        0.44       -1.13      3.42 o 
  -8  -6   6        0.05        5.25      3.10 o 
  -7  -6   6       14.10       20.73      4.13 o 
  -6  -6   6        0.90        1.80      2.54 o 
  -5  -6   6      272.33      288.38      9.97 o 
  -4  -6   6       55.36       55.10      4.87 o 
  -3  -6   6      865.54      924.70     15.94 o 
  -2  -6   6       38.10       40.95      3.74 o 
  -1  -6   6      234.15      267.61      8.28 o 
   0  -6   6        4.92        6.09      1.69 o 
   1  -6   6       41.25       46.56      3.88 o 
   2  -6   6       13.73       18.48      2.75 o 
   3  -6   6       69.17       69.19      5.08 o 
   4  -6   6        4.72        2.47      2.75 o 
   5  -6   6        1.89        3.07      2.68 o 
   6  -6   6        0.19       -2.04      3.03 o 
   7  -6   6        1.54       -3.38      3.38 o 
  -8  -5   6        0.99        0.00      3.74 o 
  -7  -5   6        0.07        3.53      2.57 o 
  -6  -5   6        0.95       -0.56      2.57 o 
  -5  -5   6       53.42       58.24      4.83 o 
  -4  -5   6        5.98        4.51      2.50 o 
  -3  -5   6       23.76       21.69      3.00 o 
  -2  -5   6       70.57       62.85      3.92 o 
  -1  -5   6        0.69       -0.35      1.52 o 
   0  -5   6      248.19      262.85     13.87 o 
   1  -5   6        1.10       -0.39      1.52 o 
   2  -5   6        5.09        5.82      1.97 o 
   3  -5   6        5.32        2.43      2.64 o 
   4  -5   6        0.00        0.74      2.36 o 
   5  -5   6        7.80        5.22      2.61 o 
   6  -5   6        3.32        3.70      2.40 o 
   7  -5   6        1.73       -3.14      3.49 o 
  -8  -4   6        0.61        3.88      3.42 o 
  -7  -4   6       10.27       16.01      3.00 o 
  -6  -4   6       24.32       24.79      4.02 o 
  -5  -4   6       41.65       41.87      3.88 o 
  -4  -4   6      129.94      145.09      6.04 o 
  -3  -4   6      279.76      324.11      8.39 o 
  -2  -4   6        1.01        2.36      1.41 o 
  -1  -4   6      445.96      569.35     10.16 o 
   0  -4   6      588.33      621.40      7.41 o 
   1  -4   6      341.87      405.12      8.94 o 
   2  -4   6      167.63      160.98      5.80 o 
   3  -4   6       93.18      102.84      5.22 o 
   4  -4   6       31.78       30.12      3.35 o 
   5  -4   6       10.81        8.39      2.75 o 
   6  -4   6        8.89       13.22      3.07 o 
   7  -4   6        0.00        1.94      2.61 o 
   8  -4   6        0.23       -1.83      3.00 o 
  -8  -3   6        0.04       -2.79      3.03 o 
  -7  -3   6        8.03        8.74      2.64 o 
  -6  -3   6        6.53        6.52      2.40 o 
  -5  -3   6        0.66        1.13      1.90 o 
  -4  -3   6        7.18        9.45      2.40 o 
  -3  -3   6       91.52       83.22      4.24 o 
  -2  -3   6      154.16      127.52      4.95 o 
  -1  -3   6        5.50        4.76      1.52 o 
   0  -3   6      704.84      733.39      7.46 o 
   1  -3   6      252.94      259.59      6.77 o 
   2  -3   6      718.37      741.43     11.22 o 
   3  -3   6      362.80      320.20      8.37 o 
   4  -3   6      201.18      193.14      7.04 o 
   5  -3   6       24.50       19.78      2.96 o 
   6  -3   6       16.57       21.30      3.14 o 
   7  -3   6        1.04       -2.08      2.68 o 
   8  -3   6        0.85       -0.67      2.71 o 
   9  -3   6        4.65        2.71      3.95 o 
  -8  -2   6       26.71       25.57      4.27 o 
  -7  -2   6        6.09       14.07      2.71 o 
  -6  -2   6       80.64       70.22      5.58 o 
  -5  -2   6       12.66       11.28      2.79 o 
  -4  -2   6      170.40      179.91      6.40 o 
  -3  -2   6      292.15      330.75      8.04 o 
  -2  -2   6      667.22      737.04     11.00 o 
  -1  -2   6     1461.24     1535.56     14.65 o 
   0  -2   6     1348.56     1485.17     39.04 o 
   1  -2   6      921.29      886.43     11.01 o 
   2  -2   6      523.24      539.85      8.80 o 
   3  -2   6      163.34      153.78      5.45 o 
   4  -2   6      147.22      171.78      6.11 o 
   5  -2   6       28.44       21.27      2.75 o 
   6  -2   6       26.20       19.40      3.46 o 
   7  -2   6        0.76        4.94      2.01 o 
   8  -2   6        3.05        0.32      2.93 o 
   9  -2   6        0.03        2.57      2.71 o 
  -8  -1   6        4.65       -3.45      3.45 o 
  -7  -1   6        0.01       -2.71      2.71 o 
  -6  -1   6       15.16       15.06      3.03 o 
  -5  -1   6        2.21        5.53      1.66 o 
  -4  -1   6        0.87        2.43      1.48 o 
  -3  -1   6       86.39       76.79      4.06 o 
  -2  -1   6       22.71       20.39      2.29 o 
  -1  -1   6      721.11      759.53     10.14 o 
   0  -1   6       14.49       13.50      1.08 o 
   1  -1   6     1558.04     1641.48     14.12 o 
   2  -1   6        2.38        1.66      1.13 o 
   3  -1   6      374.83      365.11      7.78 o 
   4  -1   6      104.39      103.62      4.73 o 
   5  -1   6       29.02       27.16      3.03 o 
   6  -1   6       25.66       31.32      3.17 o 
   7  -1   6       14.71       13.15      2.86 o 
   8  -1   6       11.15        9.31      2.96 o 
   9  -1   6        3.93        3.49      2.64 o 
  -8   0   6        3.80        2.15      3.60 o 
  -7   0   6       57.78       69.60      5.50 o 
  -6   0   6        5.24        5.85      2.89 o 
  -5   0   6       66.15       70.71      4.73 o 
  -4   0   6       42.12       41.66      3.42 o 
  -3   0   6      118.26      134.06      5.30 o 
  -2   0   6      159.16      156.32      5.23 o 
  -1   0   6      546.25      579.13      8.82 o 
   0   0   6       97.64       79.66      4.54 o 
   1   0   6     1160.37     1109.26     11.18 o 
   2   0   6        0.73        3.10      1.06 o 
   3   0   6      746.33      810.41     10.74 o 
   4   0   6        3.18        0.32      1.48 o 
   5   0   6      261.36      280.24      7.72 o 
   6   0   6        1.45        1.66      1.20 o 
   7   0   6       19.56       17.24      3.17 o 
   8   0   6        0.18        2.29      2.15 o 
   9   0   6        5.29       13.01      3.42 o 
  10   0   6        0.01       -3.07      3.60 o 
  -8   1   6        0.06       -0.35      2.86 o 
  -7   1   6        3.74        1.27      3.21 o 
  -6   1   6        4.99        6.06      2.68 o 
  -5   1   6        3.19        4.72      2.19 o 
  -4   1   6        3.10       -0.60      1.87 o 
  -3   1   6        4.69        7.65      1.62 o 
  -2   1   6        0.92        0.99      1.16 o 
  -1   1   6      277.24      267.89      6.21 o 
   0   1   6       17.08       22.74      1.32 o 
   1   1   6      531.87      596.89      8.29 o 
   2   1   6      120.63      124.42      4.07 o 
   3   1   6     1247.17     1320.23     13.61 o 
   4   1   6        0.93        1.73      1.41 o 
   5   1   6      429.13      417.86      9.37 o 
   6   1   6       15.24       16.89      2.47 o 
   7   1   6       24.47       24.65      3.49 o 
   8   1   6       32.71       35.48      4.30 o 
   9   1   6        5.96        6.49      2.89 o 
  10   1   6        0.92        4.48      3.03 o 
  -8   2   6        8.32        0.78      3.84 o 
  -7   2   6        0.03        0.00      2.75 o 
  -6   2   6       23.77       22.15      3.74 o 
  -5   2   6        4.49        4.76      2.75 o 
  -4   2   6       48.69       47.24      3.99 o 
  -3   2   6       17.12       18.13      2.40 o 
  -2   2   6      203.25      229.66      6.62 o 
  -1   2   6      135.54      120.97      4.67 o 
   0   2   6      847.38      882.37     37.71 o 
   1   2   6      157.62      144.79      4.32 o 
   2   2   6     2067.89     2138.34     16.90 o 
   3   2   6      288.00      317.33      6.81 o 
   4   2   6      910.59     1019.24     13.16 o 
   5   2   6       37.73       37.11      3.00 o 
   6   2   6       28.35       36.22      3.46 o 
   7   2   6        5.08        4.97      2.57 o 
   8   2   6        0.03       -0.28      2.22 o 
   9   2   6        0.11       -2.29      2.29 o 
  10   2   6        2.51       -0.74      3.35 o 
  -7   3   6        0.68        3.56      2.57 o 
  -6   3   6        0.25       -0.63      2.26 o 
  -5   3   6        3.32        5.39      2.22 o 
  -4   3   6        7.90        5.36      2.33 o 
  -3   3   6       16.66       21.12      2.89 o 
  -2   3   6       31.15       31.36      2.79 o 
  -1   3   6       15.12       14.49      2.01 o 
   0   3   6       34.84       31.88      2.89 o 
   1   3   6      193.43      222.93      5.66 o 
   2   3   6        7.26       17.38      1.94 o 
   3   3   6       12.72       14.25      1.83 o 
   4   3   6      204.78      226.27      6.37 o 
   5   3   6        0.51       -0.18      1.37 o 
   6   3   6       19.27       14.03      2.43 o 
   7   3   6       41.60       44.51      4.09 o 
   8   3   6        1.45        4.72      2.01 o 
   9   3   6       13.81       14.70      3.38 o 
  10   3   6        0.10       -3.31      3.31 o 
  -7   4   6        0.76       -3.70      3.70 o 
  -6   4   6        3.99        3.70      2.96 o 
  -5   4   6        3.84        0.00      2.57 o 
  -4   4   6        0.10       -1.27      2.01 o 
  -3   4   6       23.10       22.78      3.00 o 
  -2   4   6       49.35       48.30      3.92 o 
  -1   4   6       95.12      107.62      4.80 o 
   0   4   6      128.35      146.27      4.95 o 
   1   4   6      437.18      455.38      8.78 o 
   2   4   6       62.49       69.99      3.60 o 
   3   4   6      788.11      876.15     12.40 o 
   4   4   6       44.40       47.35      3.32 o 
   5   4   6       30.81       32.45      2.93 o 
   6   4   6       76.63       74.22      4.87 o 
   7   4   6       26.78       31.07      3.67 o 
   8   4   6       63.30       61.63      5.33 o 
   9   4   6        0.75        2.93      2.93 o 
  10   4   6        0.01       -0.74      2.82 o 
  -6   5   6        9.52       17.45      3.46 o 
  -5   5   6        0.72        0.95      2.43 o 
  -4   5   6       25.23       20.35      3.74 o 
  -3   5   6        0.70        0.00      2.22 o 
  -2   5   6        0.00       -1.34      2.04 o 
  -1   5   6        2.89        0.81      1.73 o 
   0   5   6      114.64      109.18      3.49 o 
   1   5   6       23.67       27.05      2.57 o 
   2   5   6        2.21        5.15      1.62 o 
   3   5   6       54.06       53.53      3.46 o 
   4   5   6        5.00        5.64      1.73 o 
   5   5   6        2.33        7.40      1.59 o 
   6   5   6       31.72       25.46      3.81 o 
   7   5   6       11.19        6.98      3.28 o 
   8   5   6       65.32       61.53      5.33 o 
   9   5   6       14.65       17.28      3.70 o 
  10   5   6        2.17        1.13      3.28 o 
  -5   6   6       15.86       10.93      3.98 o 
  -4   6   6        4.40        6.28      2.82 o 
  -3   6   6        2.58        1.41      2.82 o 
  -2   6   6        7.67        8.81      2.75 o 
  -1   6   6       35.80       34.00      3.60 o 
   0   6   6        2.08       -0.67      1.44 o 
   1   6   6      398.91      410.73      9.96 o 
   2   6   6       24.47       20.28      2.89 o 
   3   6   6      387.38      395.43      9.68 o 
   4   6   6        3.55        5.25      2.01 o 
   5   6   6      295.36      282.99      8.85 o 
   6   6   6       64.16       59.80      4.69 o 
   7   6   6      284.90      310.83     10.01 o 
   8   6   6       28.10       27.08      4.02 o 
   9   6   6       21.12       17.63      4.27 o 
  10   6   6        0.68        8.18      2.79 o 
  -5   7   6        7.02        9.70      3.84 o 
  -4   7   6        0.68        3.14      2.50 o 
  -3   7   6        5.19        4.41      3.56 o 
  -2   7   6        1.37       -2.64      2.64 o 
  -1   7   6       16.63       14.17      3.10 o 
   0   7   6        3.50        3.92      2.57 o 
   1   7   6        5.17        3.74      2.86 o 
   2   7   6       59.54       58.60      4.52 o 
   3   7   6        9.83        8.29      2.75 o 
   4   7   6      110.21      104.85      5.79 o 
   5   7   6       43.69       46.74      4.23 o 
   6   7   6        9.28        7.30      2.93 o 
   7   7   6      123.35      127.23      7.38 o 
   8   7   6        8.48       14.70      3.24 o 
   9   7   6       30.80       31.98      5.08 o 
  -4   8   6        3.48       -0.78      3.88 o 
  -3   8   6        5.47        5.64      3.53 o 
  -2   8   6       33.07       43.98      4.97 o 
  -1   8   6        7.13        8.67      3.10 o 
   0   8   6      363.42      374.54      8.26 o 
   1   8   6        0.24       -0.53      2.43 o 
   2   8   6      634.95      628.51     14.31 o 
   3   8   6        0.47        0.78      2.82 o 
   4   8   6      301.15      296.72     10.01 o 
   5   8   6       10.19        3.63      3.14 o 
   6   8   6      130.65      149.44      7.80 o 
   7   8   6       22.20       21.54      4.09 o 
   8   8   6       34.63       29.48      4.80 o 
   9   8   6        2.03        1.55      2.93 o 
  -2   9   6        1.19       -1.45      3.60 o 
  -1   9   6        0.03       -0.67      2.86 o 
   0   9   6       16.02       18.93      4.16 o 
   1   9   6        7.68        6.13      3.31 o 
   2   9   6        0.19       -2.75      2.75 o 
   3   9   6      102.51       98.47      6.56 o 
   4   9   6       15.00       14.21      3.70 o 
   5   9   6       24.94       28.18      3.84 o 
   6   9   6       83.09       86.94      6.70 o 
   7   9   6        4.83        6.31      3.84 o 
   8   9   6       27.20       27.26      4.16 o 
  -1  10   6       39.06       36.47      5.78 o 
   0  10   6        7.22       10.57      2.63 o 
   1  10   6       92.84       71.28      6.92 o 
   2  10   6        0.00       -1.69      3.45 o 
   3  10   6       22.04       13.19      4.02 o 
   4  10   6        0.00       -3.14      3.14 o 
   5  10   6        0.34       -2.43      3.53 o 
   6  10   6        1.28       -0.35      3.31 o 
   7  10   6        0.04        6.52      3.38 o 
   2  11   6        8.54        6.17      3.60 o 
   3  11   6        0.03       -0.78      3.56 o 
   4  11   6        4.68       -1.90      3.98 o 
   5  11   6        4.76        4.30      3.67 o 
  -4 -10   7        0.21       -2.33      3.28 o 
  -3 -10   7       18.34       31.35      4.48 o 
  -2 -10   7        0.75        3.31      3.67 o 
  -1 -10   7        0.00        5.85      2.93 o 
   0 -10   7        0.94        1.67      2.29 o 
   1 -10   7        2.46        7.65      2.86 o 
  -5  -9   7        3.06       -2.96      3.98 o 
  -4  -9   7        7.07       10.12      3.70 o 
  -3  -9   7       67.54       69.00      6.00 o 
  -2  -9   7        5.11        5.22      2.86 o 
  -1  -9   7        7.86        4.23      3.49 o 
   0  -9   7       12.14        6.93      2.54 o 
   1  -9   7        1.23       -1.34      3.03 o 
   2  -9   7       36.53       31.85      5.61 o 
   3  -9   7       15.75       21.75      4.27 o 
  -6  -8   7        3.66        0.35      3.45 o 
  -5  -8   7        0.31       -2.01      3.31 o 
  -4  -8   7       36.29       31.85      4.41 o 
  -3  -8   7        2.56        2.12      2.86 o 
  -2  -8   7      100.32       93.39      6.00 o 
  -1  -8   7        0.16        2.01      2.54 o 
   0  -8   7      123.10      114.91      4.77 o 
   1  -8   7        2.17        2.40      2.36 o 
   2  -8   7       33.81       40.06      4.80 o 
   3  -8   7       16.88       20.98      3.60 o 
   4  -8   7        0.46        3.24      3.35 o 
   5  -8   7        0.94        5.08      3.84 o 
  -7  -7   7       13.15       17.81      3.74 o 
  -6  -7   7        6.10        3.03      3.24 o 
  -5  -7   7        1.84       -0.60      2.57 o 
  -4  -7   7      171.01      174.10      8.27 o 
  -3  -7   7      110.33      118.64      6.60 o 
  -2  -7   7      112.03      115.89      6.60 o 
  -1  -7   7      143.92      165.03      7.24 o 
   0  -7   7        0.36        1.36      1.82 o 
   1  -7   7      127.60      124.71      6.96 o 
   2  -7   7       32.71       44.93      4.27 o 
   3  -7   7       51.62       53.12      5.15 o 
   4  -7   7       33.08       39.39      5.40 o 
   5  -7   7        4.45        5.96      3.53 o 
   6  -7   7        0.02       -0.39      2.82 o 
  -7  -6   7        2.66        1.41      3.17 o 
  -6  -6   7        0.64        0.00      2.79 o 
  -5  -6   7      120.03      118.22      6.99 o 
  -4  -6   7       10.85       10.72      3.56 o 
  -3  -6   7      536.64      548.99     13.03 o 
  -2  -6   7       13.20       12.87      3.14 o 
  -1  -6   7      385.23      379.80     10.03 o 
   0  -6   7       31.77       34.21      2.73 o 
   1  -6   7      114.92      108.32      6.04 o 
   2  -6   7        2.56        0.99      2.26 o 
   3  -6   7       24.74       29.73      3.74 o 
   4  -6   7        8.02       16.82      3.17 o 
   5  -6   7        0.00        2.19      2.57 o 
   6  -6   7        0.21        3.14      2.64 o 
   7  -6   7        2.20        4.30      3.28 o 
  -8  -5   7        3.78        4.16      3.45 o 
  -7  -5   7        0.02       -2.89      2.89 o 
  -6  -5   7        0.48        5.99      2.47 o 
  -5  -5   7       71.17       67.92      5.57 o 
  -4  -5   7       74.38       76.18      5.26 o 
  -3  -5   7      146.78      154.89      6.68 o 
  -2  -5   7      271.35      286.80      8.56 o 
  -1  -5   7        9.55       10.26      2.29 o 
   0  -5   7      169.63      182.48     10.00 o 
   1  -5   7       10.24        8.43      2.15 o 
   2  -5   7       16.14       10.83      2.79 o 
   3  -5   7       14.96       12.66      3.10 o 
   4  -5   7        0.03       -2.36      2.36 o 
   5  -5   7        1.97       -0.56      2.75 o 
   6  -5   7        0.22        1.27      2.15 o 
   7  -5   7       12.82       15.73      4.58 o 
  -8  -4   7        0.41        0.00      3.24 o 
  -7  -4   7        1.80        2.93      3.14 o 
  -6  -4   7        9.41       12.30      3.38 o 
  -5  -4   7       19.39       18.72      3.53 o 
  -4  -4   7      268.82      270.62      9.02 o 
  -3  -4   7       10.52        9.10      2.40 o 
  -2  -4   7      136.81      128.31      5.79 o 
  -1  -4   7        9.01       11.39      1.76 o 
   0  -4   7       90.80       94.39      3.25 o 
   1  -4   7        0.97       -0.18      1.34 o 
   2  -4   7       60.06       59.28      3.81 o 
   3  -4   7       16.32       16.68      2.82 o 
   4  -4   7        4.14        1.80      2.43 o 
   5  -4   7        0.09        1.02      2.15 o 
   6  -4   7        0.24       -3.00      3.00 o 
   7  -4   7        4.80        1.30      3.38 o 
   8  -4   7        0.00        1.87      2.86 o 
  -8  -3   7        1.81        2.54      3.24 o 
  -7  -3   7        0.10        4.76      1.83 o 
  -6  -3   7        4.38        5.01      2.54 o 
  -5  -3   7        0.43        0.00      2.33 o 
  -4  -3   7       46.45       40.36      3.81 o 
  -3  -3   7        8.47       10.93      2.12 o 
  -2  -3   7       32.93       36.82      2.93 o 
  -1  -3   7       15.88       14.92      2.15 o 
   0  -3   7      423.07      404.08     12.17 o 
   1  -3   7        7.48        4.34      1.76 o 
   2  -3   7       53.59       55.19      3.81 o 
   3  -3   7      100.01       91.03      4.94 o 
   4  -3   7       50.44       51.90      3.88 o 
   5  -3   7        3.86        0.46      2.61 o 
   6  -3   7       35.23       25.92      3.63 o 
   7  -3   7        3.05       -1.20      3.00 o 
   8  -3   7        6.05        6.20      3.49 o 
  -8  -2   7        1.34        5.82      3.17 o 
  -7  -2   7        0.01       -0.95      2.64 o 
  -6  -2   7       21.05       22.53      3.98 o 
  -5  -2   7       19.91       21.69      3.21 o 
  -4  -2   7      164.97      166.19      6.68 o 
  -3  -2   7       13.15       18.55      2.26 o 
  -2  -2   7      366.99      369.28      8.41 o 
  -1  -2   7      863.31      961.65     12.43 o 
   0  -2   7      435.83      463.21     13.53 o 
   1  -2   7     1121.43     1157.66     13.37 o 
   2  -2   7       58.97       63.42      3.49 o 
   3  -2   7      111.44      115.25      4.98 o 
   4  -2   7        2.24       -0.18      1.90 o 
   5  -2   7        1.49        1.48      1.66 o 
   6  -2   7        6.94        8.81      2.22 o 
   7  -2   7        7.11        5.36      2.61 o 
   8  -2   7        4.45        5.18      3.03 o 
   9  -2   7        0.43       -3.53      3.53 o 
  -8  -1   7        0.15        0.35      2.71 o 
  -7  -1   7        2.10        4.48      2.40 o 
  -6  -1   7        0.16       -0.56      2.33 o 
  -5  -1   7        2.76       -0.25      2.19 o 
  -4  -1   7        6.90        3.91      2.08 o 
  -3  -1   7       33.90       33.12      3.03 o 
  -2  -1   7        0.91        0.46      1.23 o 
  -1  -1   7      494.38      492.11      8.94 o 
   0  -1   7        0.23        1.49      0.82 o 
   1  -1   7      198.44      212.28      5.63 o 
   2  -1   7       50.65       83.18      3.67 o 
   3  -1   7        1.53        3.70      1.30 o 
   4  -1   7       27.43       27.40      2.50 o 
   5  -1   7        0.05       -0.60      1.55 o 
   6  -1   7        1.89       -0.21      2.01 o 
   7  -1   7        1.19       -2.50      2.50 o 
   8  -1   7        7.68        8.88      3.00 o 
   9  -1   7        0.53       -0.71      3.07 o 
  -8   0   7        0.05       -3.31      3.31 o 
  -7   0   7       14.47       19.25      3.38 o 
  -6   0   7        5.12        2.26      2.61 o 
  -5   0   7       31.40       34.32      3.60 o 
  -4   0   7       28.71       31.56      3.21 o 
  -3   0   7       90.96       78.27      4.52 o 
  -2   0   7        1.67        3.24      1.41 o 
  -1   0   7      272.24      249.40      6.45 o 
   0   0   7        0.29       -1.43      1.43 o 
   1   0   7       24.18       26.07      2.05 o 
   2   0   7      697.67      762.08     10.34 o 
   3   0   7        0.01       -0.85      1.09 o 
   4   0   7      169.40      165.93      5.69 o 
   5   0   7       32.82       36.86      3.28 o 
   6   0   7       66.92       71.14      4.59 o 
   7   0   7        1.24        3.56      2.08 o 
   8   0   7        2.74        4.72      2.47 o 
   9   0   7        0.38       -1.02      3.07 o 
  10   0   7        1.65        3.10      3.07 o 
  -8   1   7        2.27        7.37      3.03 o 
  -7   1   7        0.30       -0.67      2.96 o 
  -6   1   7        2.59        2.64      2.54 o 
  -5   1   7        0.37       -0.25      2.22 o 
  -4   1   7        0.25        0.42      2.01 o 
  -3   1   7        4.07        5.25      1.41 o 
  -2   1   7        4.13        4.83      1.30 o 
  -1   1   7       47.06       44.28      2.96 o 
   0   1   7      243.73      275.00      4.51 o 
   1   1   7      424.86      364.46      7.22 o 
   2   1   7      817.92      877.77     11.30 o 
   3   1   7      273.88      241.38      6.34 o 
   4   1   7      455.26      420.69      8.99 o 
   5   1   7       53.36       64.18      4.02 o 
   6   1   7       40.20       40.92      3.77 o 
   7   1   7       20.90       18.27      3.21 o 
   8   1   7        3.48        4.30      2.47 o 
   9   1   7       14.36       14.53      3.74 o 
  10   1   7        0.00       -3.53      3.53 o 
  -7   2   7        2.51       -2.12      3.00 o 
  -6   2   7        5.42        2.15      3.21 o 
  -5   2   7       48.27       45.19      4.48 o 
  -4   2   7        0.04       -0.92      1.73 o 
  -3   2   7      207.28      177.01      6.82 o 
  -2   2   7        0.93        0.35      1.73 o 
  -1   2   7      629.40      637.53     10.77 o 
   0   2   7       29.81       29.67      4.97 o 
   1   2   7     2396.30     2580.04     19.85 o 
   2   2   7       16.39       18.76      2.33 o 
   3   2   7      972.08     1014.01     12.89 o 
   4   2   7      181.71      216.72      6.30 o 
   5   2   7       35.73       45.33      3.35 o 
   6   2   7       43.22       49.63      3.99 o 
   7   2   7        4.67        4.90      2.57 o 
   8   2   7        0.31       -1.41      2.08 o 
   9   2   7        3.49        4.87      2.93 o 
  10   2   7        2.45        3.74      3.63 o 
  -7   3   7        0.23       -1.52      2.64 o 
  -6   3   7        0.23       -2.68      2.68 o 
  -5   3   7        0.77        1.45      2.19 o 
  -4   3   7        0.65        0.74      1.66 o 
  -3   3   7       41.44       37.57      3.53 o 
  -2   3   7        1.00        1.73      1.59 o 
  -1   3   7      218.22      200.83      6.51 o 
   0   3   7       69.48       67.54      2.63 o 
   1   3   7      103.66      115.75      4.45 o 
   2   3   7      297.04      275.64      6.70 o 
   3   3   7      103.95      115.67      4.45 o 
   4   3   7      131.38      151.18      5.51 o 
   5   3   7       22.55       18.13      2.36 o 
   6   3   7        0.05        1.30      1.90 o 
   7   3   7       21.40       29.62      3.42 o 
   8   3   7        1.28       -0.28      2.50 o 
   9   3   7        6.83        9.10      3.35 o 
  10   3   7        4.45       -0.35      3.84 o 
  -6   4   7        6.84       10.19      2.71 o 
  -5   4   7        5.97        3.70      2.93 o 
  -4   4   7       34.42       39.92      4.13 o 
  -3   4   7       32.52       30.61      3.63 o 
  -2   4   7       94.96       88.14      5.19 o 
  -1   4   7      132.34      165.04      6.32 o 
   0   4   7      293.06      305.51      7.62 o 
   1   4   7      394.18      456.01      9.26 o 
   2   4   7      464.50      511.92      9.74 o 
   3   4   7      459.61      518.20      9.88 o 
   4   4   7        1.93        2.71      1.30 o 
   5   4   7       94.35       88.54      5.05 o 
   6   4   7       72.19       81.23      5.15 o 
   7   4   7        3.02        2.54      2.82 o 
   8   4   7       11.14       14.17      3.56 o 
   9   4   7        1.62       -1.30      2.61 o 
  10   4   7        3.93       13.11      3.28 o 
  -6   5   7        4.12       -3.03      3.45 o 
  -5   5   7        0.00       -3.21      3.21 o 
  -4   5   7        7.59        3.88      2.64 o 
  -3   5   7        0.47       -2.50      2.50 o 
  -2   5   7        1.15        3.31      1.87 o 
  -1   5   7        0.89        2.36      1.48 o 
   0   5   7       84.19       91.69      3.51 o 
   1   5   7        5.69        5.82      2.33 o 
   2   5   7      307.65      295.38      8.18 o 
   3   5   7        9.53       14.14      2.08 o 
   4   5   7       41.36       39.97      3.32 o 
   5   5   7       22.29       18.97      2.79 o 
   6   5   7      102.44       96.02      6.04 o 
   7   5   7       49.65       47.66      4.83 o 
   8   5   7      123.72      135.80      7.63 o 
   9   5   7        0.51        4.41      3.10 o 
  10   5   7       10.67        2.68      4.41 o 
  -5   6   7        0.10        0.35      3.74 o 
  -4   6   7       39.94       41.44      5.15 o 
  -3   6   7        0.42        2.64      2.75 o 
  -2   6   7      102.57      109.67      6.32 o 
  -1   6   7        0.03        1.69      1.97 o 
   0   6   7      172.27      180.84     11.34 o 
   1   6   7        5.55        3.88      2.68 o 
   2   6   7      422.88      450.51     10.57 o 
   3   6   7       61.88       69.40      4.34 o 
   4   6   7      156.14      156.64      6.61 o 
   5   6   7      321.90      326.92      9.91 o 
   6   6   7        0.61        2.29      2.47 o 
   7   6   7      152.90      148.32      7.98 o 
   8   6   7        9.30        5.32      3.17 o 
   9   6   7        5.15        7.02      3.60 o 
  -4   7   7        0.08        5.46      3.03 o 
  -3   7   7        3.08        0.32      2.93 o 
  -2   7   7        0.57        0.88      2.50 o 
  -1   7   7        6.41        5.25      2.96 o 
   0   7   7        0.85       -0.78      1.65 o 
   1   7   7       79.81       77.14      4.83 o 
   2   7   7        2.70        5.78      2.36 o 
   3   7   7       26.29       26.48      3.31 o 
   4   7   7        0.02        1.23      2.57 o 
   5   7   7       15.46       13.01      3.14 o 
   6   7   7       14.98       16.75      3.28 o 
   7   7   7      146.65      158.36      8.19 o 
   8   7   7        6.08        2.01      3.56 o 
   9   7   7       62.96       68.68      6.00 o 
  -3   8   7       32.18       45.88      5.15 o 
  -2   8   7        6.20        7.76      3.38 o 
  -1   8   7       16.31       17.81      3.56 o 
   0   8   7       91.29      107.76      8.68 o 
   1   8   7       44.75       52.52      4.62 o 
   2   8   7      207.41      223.52      8.59 o 
   3   8   7       99.48       94.17      6.11 o 
   4   8   7      238.02      235.36      9.08 o 
   5   8   7        0.21        0.00      2.64 o 
   6   8   7      230.53      229.44      9.90 o 
   7   8   7       14.83       13.47      3.95 o 
   8   8   7       29.39       27.15      4.62 o 
   9   8   7        0.50        2.75      3.21 o 
  -2   9   7        5.50        4.16      3.81 o 
  -1   9   7        3.23        0.00      3.88 o 
   0   9   7        1.27        0.83      2.30 o 
   1   9   7        0.48       -3.42      3.42 o 
   2   9   7        5.62        6.84      3.21 o 
   3   9   7        0.00       -2.47      3.00 o 
   4   9   7        6.33        7.19      3.31 o 
   5   9   7        3.32        0.95      2.79 o 
   6   9   7       13.45        6.42      3.88 o 
   7   9   7        0.20       -1.80      3.07 o 
   8   9   7       43.63       36.22      5.22 o 
   0  10   7        1.28       -2.86      2.86 o 
   1  10   7      109.69      114.49      7.94 o 
   2  10   7        0.85        3.53      2.93 o 
   3  10   7       55.68       59.86      5.50 o 
   4  10   7        0.67       -3.70      3.70 o 
   5  10   7       13.36        8.25      4.09 o 
   6  10   7       26.62       23.45      4.51 o 
  -3 -10   8        0.00        0.00      3.00 o 
  -2 -10   8        0.29       -0.39      3.60 o 
  -1 -10   8        5.73        7.23      3.88 o 
   0 -10   8        0.19       -2.15      2.47 o 
  -5  -9   8        5.66        1.94      4.30 o 
  -4  -9   8       11.76       14.21      3.95 o 
  -3  -9   8       13.28       21.72      4.16 o 
  -2  -9   8        0.61        4.44      2.68 o 
  -1  -9   8       20.55       18.30      3.70 o 
   0  -9   8        0.17       -0.97      2.57 o 
   1  -9   8       15.87       18.26      4.02 o 
   2  -9   8       24.84       27.08      4.13 o 
   3  -9   8        9.37       16.99      4.05 o 
  -6  -8   8        4.32       -0.39      3.60 o 
  -5  -8   8        3.85        6.70      3.03 o 
  -4  -8   8        0.28        0.32      2.61 o 
  -3  -8   8       14.75       16.11      3.49 o 
  -2  -8   8       12.56       13.47      3.21 o 
  -1  -8   8       11.12        4.83      3.67 o 
   0  -8   8       43.65       47.46      3.65 o 
   1  -8   8       22.39       15.90      4.34 o 
   2  -8   8        2.82        3.91      2.96 o 
   3  -8   8       47.33       57.21      5.43 o 
   4  -8   8        2.97        5.18      3.77 o 
  -7  -7   8        5.92       -0.39      3.91 o 
  -6  -7   8        1.43        2.50      3.03 o 
  -5  -7   8        0.13       -1.30      3.14 o 
  -4  -7   8       22.28       42.77      4.37 o 
  -3  -7   8        0.01        3.70      2.22 o 
  -2  -7   8       10.33       13.15      3.21 o 
  -1  -7   8       12.30       13.15      2.96 o 
   0  -7   8        0.42       -1.43      5.25 o 
   1  -7   8        1.46       -1.09      2.82 o 
   2  -7   8       11.61        5.18      3.00 o 
   3  -7   8       54.53       60.74      5.36 o 
   4  -7   8       24.12       21.83      4.65 o 
   5  -7   8       11.06        9.03      4.05 o 
  -7  -6   8        2.94        3.31      3.07 o 
  -6  -6   8        3.63       -1.34      3.10 o 
  -5  -6   8       10.23        6.98      3.03 o 
  -4  -6   8       61.33       59.37      4.90 o 
  -3  -6   8       36.61       44.90      4.44 o 
  -2  -6   8       86.39       85.51      5.47 o 
  -1  -6   8      106.51      124.23      6.42 o 
   0  -6   8       27.56       24.28      4.28 o 
   1  -6   8       29.20       26.56      3.63 o 
   2  -6   8      101.77       89.41      6.11 o 
   3  -6   8        0.75        0.56      2.26 o 
   4  -6   8       52.55       61.31      5.11 o 
   5  -6   8        4.38        5.85      2.40 o 
   6  -6   8        0.47       -1.80      2.93 o 
  -7  -5   8        0.45       -2.12      3.24 o 
  -6  -5   8        0.12        5.71      2.33 o 
  -5  -5   8        0.63        0.56      2.36 o 
  -4  -5   8       70.41       60.79      5.29 o 
  -3  -5   8        0.34        1.20      2.40 o 
  -2  -5   8       41.56       42.50      3.60 o 
  -1  -5   8      105.29      107.79      5.58 o 
   0  -5   8        1.19        3.41      1.22 o 
   1  -5   8      104.60       91.65      5.05 o 
   2  -5   8       18.44       14.92      2.93 o 
   3  -5   8        0.02        1.94      2.01 o 
   4  -5   8       24.95       27.33      3.81 o 
   5  -5   8        0.30        0.28      2.40 o 
   6  -5   8        0.00       -2.89      2.89 o 
   7  -5   8       16.31       27.04      4.51 o 
  -8  -4   8        0.19       -1.16      3.35 o 
  -7  -4   8        2.46        7.23      2.86 o 
  -6  -4   8        9.42       10.05      2.64 o 
  -5  -4   8       63.81       60.22      5.12 o 
  -4  -4   8       72.59       76.50      5.08 o 
  -3  -4   8      213.67      200.22      7.92 o 
  -2  -4   8       82.75       76.56      4.73 o 
  -1  -4   8       31.55       41.51      3.49 o 
   0  -4   8        0.56        0.18      1.20 o 
   1  -4   8       94.96      100.23      5.05 o 
   2  -4   8        2.23        1.80      1.52 o 
   3  -4   8      167.07      159.43      6.89 o 
   4  -4   8        1.30        4.30      2.26 o 
   5  -4   8        7.50        3.98      2.96 o 
   6  -4   8        0.06        4.76      2.50 o 
   7  -4   8        0.07       -3.03      3.03 o 
   8  -4   8        1.19        7.97      3.53 o 
  -8  -3   8        0.22        0.78      2.86 o 
  -7  -3   8        0.02        0.35      2.64 o 
  -6  -3   8        0.49       -2.08      2.40 o 
  -5  -3   8       58.02       57.33      4.94 o 
  -4  -3   8       22.28       27.79      3.31 o 
  -3  -3   8      195.97      170.54      6.86 o 
  -2  -3   8       20.81       20.49      2.43 o 
  -1  -3   8       91.68       87.56      4.55 o 
   0  -3   8      340.30      366.14     14.06 o 
   1  -3   8        0.26        1.87      1.30 o 
   2  -3   8       92.88       89.75      4.70 o 
   3  -3   8       43.36       40.85      3.60 o 
   4  -3   8       40.92       37.74      3.63 o 
   5  -3   8       51.95       57.92      4.94 o 
   6  -3   8       69.90       77.69      5.89 o 
   7  -3   8        5.96        5.61      3.42 o 
   8  -3   8       46.52       59.46      5.75 o 
  -8  -2   8        1.19       -0.78      3.21 o 
  -7  -2   8        0.00       -2.68      3.03 o 
  -6  -2   8       11.89       13.50      3.03 o 
  -5  -2   8       15.69       13.36      3.31 o 
  -4  -2   8      228.37      216.69      7.92 o 
  -3  -2   8       18.21       17.91      2.54 o 
  -2  -2   8      202.61      177.76      6.65 o 
  -1  -2   8      173.38      191.15      6.29 o 
   0  -2   8       49.76       51.39      3.26 o 
   1  -2   8      695.88      667.34     10.71 o 
   2  -2   8      199.64      195.16      6.30 o 
   3  -2   8       29.70       30.05      3.03 o 
   4  -2   8        1.06        0.99      1.45 o 
   5  -2   8        2.22       -2.43      2.43 o 
   6  -2   8       26.49       33.61      3.84 o 
   7  -2   8        0.01        2.61      2.19 o 
   8  -2   8        1.27        1.97      2.93 o 
   9  -2   8        0.33        4.16      3.07 o 
  -8  -1   8        0.00       -0.78      2.93 o 
  -7  -1   8        1.88       -2.89      2.89 o 
  -6  -1   8        2.06        4.72      2.57 o 
  -5  -1   8       21.62       20.31      3.56 o 
  -4  -1   8        7.78        7.62      2.79 o 
  -3  -1   8       53.63       46.64      3.63 o 
  -2  -1   8        1.87        2.79      1.37 o 
  -1  -1   8       90.36       90.15      4.34 o 
   0  -1   8       50.75       59.35      2.40 o 
   1  -1   8       46.56       50.99      3.35 o 
   2  -1   8       74.64       78.41      3.95 o 
   3  -1   8       30.45       31.92      2.75 o 
   4  -1   8       60.20       57.24      3.78 o 
   5  -1   8       58.88       54.30      3.95 o 
   6  -1   8       57.91       59.83      4.87 o 
   7  -1   8       19.22       21.16      2.86 o 
   8  -1   8        3.06        4.09      3.00 o 
   9  -1   8        4.69        4.69      2.82 o 
  -7   0   8        0.20       -1.73      2.71 o 
  -6   0   8        0.01       -2.40      2.40 o 
  -5   0   8       24.08       25.67      3.28 o 
  -4   0   8        9.76        8.64      2.68 o 
  -3   0   8       69.42       58.09      4.38 o 
  -2   0   8       84.49      102.76      4.73 o 
  -1   0   8        0.02        2.19      1.23 o 
   0   0   8     1211.18     1320.35     10.30 o 
   1   0   8      164.81      167.96      5.38 o 
   2   0   8      699.46      762.96     11.00 o 
   3   0   8      179.90      184.51      6.05 o 
   4   0   8        2.04        4.72      1.80 o 
   5   0   8      172.17      185.65      6.93 o 
   6   0   8        1.56        5.96      1.97 o 
   7   0   8       21.58       20.77      3.81 o 
   8   0   8        3.57        3.03      2.75 o 
   9   0   8        0.95        2.43      2.71 o 
  -7   1   8        0.32       -1.06      2.96 o 
  -6   1   8        0.02       -0.63      2.12 o 
  -5   1   8        0.49       -2.29      2.29 o 
  -4   1   8        4.11        5.68      2.43 o 
  -3   1   8       38.50       35.77      3.35 o 
  -2   1   8       66.60       60.95      3.88 o 
  -1   1   8      118.20      109.41      4.77 o 
   0   1   8      265.25      281.59      4.92 o 
   1   1   8      245.06      257.47      6.52 o 
   2   1   8       52.17       40.72      2.96 o 
   3   1   8      123.66      133.73      4.95 o 
   4   1   8        6.61        4.62      1.59 o 
   5   1   8       28.64       32.66      3.10 o 
   6   1   8       32.97       30.97      3.74 o 
   7   1   8       12.00       19.71      3.42 o 
   8   1   8       19.22       22.67      4.20 o 
   9   1   8        1.08        4.37      2.89 o 
  10   1   8        1.58       -1.16      3.74 o 
  -7   2   8        0.71       -1.13      2.68 o 
  -6   2   8        5.57        3.91      3.00 o 
  -5   2   8        1.21       -0.85      2.57 o 
  -4   2   8       43.43       44.13      4.30 o 
  -3   2   8        4.88        3.03      2.29 o 
  -2   2   8      271.00      269.73      8.07 o 
  -1   2   8       23.24       22.08      2.72 o 
   0   2   8      946.81      998.03     50.29 o 
   1   2   8       69.55       73.56      3.74 o 
   2   2   8      946.87     1001.84     13.13 o 
   3   2   8        5.03        5.22      1.80 o 
   4   2   8       57.75       57.98      3.74 o 
   5   2   8       35.99       35.87      3.21 o 
   6   2   8        0.01        1.09      2.01 o 
   7   2   8        0.75        4.05      2.12 o 
   8   2   8       12.49       11.35      2.82 o 
   9   2   8       13.87       13.96      3.63 o 
  10   2   8       10.01       14.42      4.20 o 
  -6   3   8        0.02        0.35      3.07 o 
  -5   3   8        2.58        2.12      2.61 o 
  -4   3   8       13.46       12.55      2.93 o 
  -3   3   8       27.42       25.36      3.32 o 
  -2   3   8       77.85       68.26      4.73 o 
  -1   3   8      109.43      100.71      4.98 o 
   0   3   8       50.27       47.97      2.39 o 
   1   3   8       31.58       32.45      2.72 o 
   2   3   8        5.72        4.37      2.01 o 
   3   3   8      156.27      165.03      5.69 o 
   4   3   8      100.32       90.89      4.59 o 
   5   3   8        7.86        8.04      2.12 o 
   6   3   8      134.93      147.66      6.67 o 
   7   3   8       20.34       23.31      3.46 o 
   8   3   8       17.93       26.83      3.60 o 
   9   3   8        4.31       -1.66      3.17 o 
  10   3   8       10.02        6.06      4.20 o 
  -6   4   8        1.00        5.18      2.47 o 
  -5   4   8       22.90       23.20      4.58 o 
  -4   4   8        9.97        8.39      3.38 o 
  -3   4   8       37.65       34.07      4.30 o 
  -2   4   8        8.38        6.88      2.36 o 
  -1   4   8        3.06        4.12      2.04 o 
   0   4   8        0.32        0.26      1.21 o 
   1   4   8        0.13       -0.71      1.55 o 
   2   4   8       11.81       18.72      2.29 o 
   3   4   8      104.41      109.08      4.91 o 
   4   4   8       21.52       20.56      2.93 o 
   5   4   8      285.50      283.08      8.60 o 
   6   4   8        5.50        7.05      2.82 o 
   7   4   8       52.89       48.75      4.94 o 
   8   4   8        5.90        5.96      2.57 o 
   9   4   8       19.90       30.32      4.13 o 
  10   4   8       12.85       13.33      3.84 o 
  -5   5   8        0.49        0.35      3.03 o 
  -4   5   8        3.58        5.99      2.68 o 
  -3   5   8        9.41       11.28      2.82 o 
  -2   5   8       32.28       32.48      3.91 o 
  -1   5   8       12.99        8.32      3.14 o 
   0   5   8       56.66       58.14      4.82 o 
   1   5   8       62.76       55.61      3.81 o 
   2   5   8        4.67        4.20      1.94 o 
   3   5   8      463.30      499.45     10.72 o 
   4   5   8       50.21       54.58      4.16 o 
   5   5   8      326.62      360.08      9.98 o 
   6   5   8      114.80      121.34      6.57 o 
   7   5   8       61.80       68.33      5.29 o 
   8   5   8       20.89       17.56      4.02 o 
   9   5   8       11.40       12.09      3.77 o 
  10   5   8        5.91        5.82      3.74 o 
  -5   6   8        5.33        5.39      3.70 o 
  -4   6   8        9.66       10.05      3.88 o 
  -3   6   8        3.04        3.10      2.93 o 
  -2   6   8      189.34      185.48      8.80 o 
  -1   6   8        3.03        1.83      3.07 o 
   0   6   8      531.57      558.73     14.36 o 
   1   6   8       16.33       14.74      3.07 o 
   2   6   8      539.87      529.45     11.89 o 
   3   6   8      100.41       93.16      5.33 o 
   4   6   8      601.22      607.72     13.07 o 
   5   6   8       43.19       37.81      4.37 o 
   6   6   8      177.43      185.08      8.27 o 
   7   6   8        0.14        2.04      2.79 o 
   8   6   8        4.82        8.71      3.38 o 
   9   6   8        3.34        8.60      3.28 o 
  -4   7   8        0.73       -1.13      3.56 o 
  -3   7   8        6.59        7.58      3.56 o 
  -2   7   8        0.11       -1.27      3.21 o 
  -1   7   8       41.21       34.11      4.59 o 
   0   7   8       11.30       13.63      2.13 o 
   1   7   8       68.80       61.99      5.22 o 
   2   7   8      244.30      249.74      9.12 o 
   3   7   8       37.40       38.02      4.20 o 
   4   7   8      236.59      243.70      8.70 o 
   5   7   8      120.97      129.32      6.64 o 
   6   7   8       14.12       11.56      3.67 o 
   7   7   8      143.35      152.18      7.84 o 
   8   7   8        0.05        1.02      2.57 o 
   9   7   8       24.37       23.73      4.76 o 
  -3   8   8       55.48       61.73      6.35 o 
  -2   8   8        2.48        4.58      3.56 o 
  -1   8   8      146.31      148.85      8.30 o 
   0   8   8       23.21       25.50      3.39 o 
   1   8   8      155.51      149.80      7.84 o 
   2   8   8       31.93       25.53      4.34 o 
   3   8   8      162.24      155.61      7.77 o 
   4   8   8       45.77       45.75      4.83 o 
   5   8   8      104.62      111.63      7.02 o 
   6   8   8        7.27       11.39      3.70 o 
   7   8   8        2.80        8.11      3.21 o 
   8   8   8        0.05       -1.48      2.89 o 
  -1   9   8        0.01       -1.48      3.53 o 
   0   9   8        0.39        1.76      2.47 o 
   1   9   8        3.56       -3.60      3.60 o 
   2   9   8        7.47       11.63      3.70 o 
   3   9   8       27.75       33.68      4.20 o 
   4   9   8        6.18       11.32      3.14 o 
   5   9   8        0.98       -3.53      3.53 o 
   6   9   8       29.52       40.24      4.76 o 
   7   9   8       20.82       27.19      4.55 o 
   0  10   8        0.93       -0.46      2.91 o 
   1  10   8       38.55       40.03      5.57 o 
   2  10   8        0.33       -2.54      3.31 o 
   3  10   8       16.50       10.08      4.09 o 
   4  10   8        0.25       -3.24      3.24 o 
   5  10   8       12.51       22.88      3.67 o 
   6  10   8        2.65       -2.29      4.41 o 
  -4  -9   9        5.59        3.84      3.35 o 
  -3  -9   9       15.28       19.50      4.13 o 
  -2  -9   9        0.03        2.50      2.93 o 
  -1  -9   9       51.31       64.65      5.71 o 
   0  -9   9       13.73       16.14      4.83 o 
   1  -9   9       47.68       40.24      5.54 o 
   2  -9   9        3.54        1.13      4.09 o 
  -5  -8   9       37.59       41.37      5.22 o 
  -4  -8   9        2.00        8.39      3.10 o 
  -3  -8   9       27.96       28.70      4.34 o 
  -2  -8   9       29.75       28.42      4.51 o 
  -1  -8   9       10.74       10.51      3.46 o 
   0  -8   9       64.00       60.71      3.98 o 
   1  -8   9        5.47        2.61      2.93 o 
   2  -8   9        5.94        5.08      3.56 o 
   3  -8   9        0.07        1.80      3.28 o 
   4  -8   9        0.19        0.78      3.00 o 
  -6  -7   9        3.36        4.51      3.56 o 
  -5  -7   9        5.17        1.37      3.56 o 
  -4  -7   9        0.44        0.00      2.61 o 
  -3  -7   9       25.00       17.00      3.88 o 
  -2  -7   9        1.35        3.81      2.61 o 
  -1  -7   9      122.46      119.39      6.99 o 
   0  -7   9       30.67       34.63     10.69 o 
   1  -7   9       30.66       19.78      4.13 o 
   2  -7   9       26.84       32.69      4.13 o 
   3  -7   9        6.30        1.59      3.21 o 
   4  -7   9        3.87        5.15      3.53 o 
   5  -7   9        3.44       -2.22      3.53 o 
  -7  -6   9        6.33        0.78      3.98 o 
  -6  -6   9       11.94        8.50      4.05 o 
  -5  -6   9        1.05        2.26      2.64 o 
  -4  -6   9        7.03       11.32      2.96 o 
  -3  -6   9        6.33       -0.56      2.86 o 
  -2  -6   9       39.00       40.42      3.95 o 
  -1  -6   9       93.77       88.52      5.65 o 
   0  -6   9        1.75        4.16      1.78 o 
   1  -6   9       53.21       46.18      4.55 o 
   2  -6   9        0.32        1.90      2.50 o 
   3  -6   9       12.16       13.19      3.03 o 
   4  -6   9        3.05        6.49      2.68 o 
   5  -6   9        3.12        6.06      3.31 o 
   6  -6   9        0.85       -1.48      3.42 o 
  -7  -5   9        0.50        2.61      2.79 o 
  -6  -5   9        9.36       12.80      3.63 o 
  -5  -5   9       19.45       21.93      3.67 o 
  -4  -5   9        0.54        0.28      2.75 o 
  -3  -5   9       51.91       56.94      5.08 o 
  -2  -5   9       10.93       11.32      2.82 o 
  -1  -5   9       21.39       23.84      3.28 o 
   0  -5   9        7.75        4.58      1.76 o 
   1  -5   9        4.17        2.54      2.26 o 
   2  -5   9       96.62       99.96      5.72 o 
   3  -5   9        0.14        0.53      2.40 o 
   4  -5   9       52.93       60.71      5.11 o 
   5  -5   9        4.21        0.92      2.86 o 
   6  -5   9        0.07        5.39      2.82 o 
   7  -5   9        4.82        7.51      3.60 o 
  -7  -4   9        0.00        2.19      2.96 o 
  -6  -4   9       27.95       27.61      4.23 o 
  -5  -4   9       76.72       62.59      5.72 o 
  -4  -4   9       15.41       16.78      3.46 o 
  -3  -4   9      317.84      320.80      9.88 o 
  -2  -4   9       53.93       60.40      4.30 o 
  -1  -4   9       60.45       65.38      4.20 o 
   0  -4   9       83.98       85.13      6.30 o 
   1  -4   9        0.19        0.42      1.48 o 
   2  -4   9        0.70        3.03      2.08 o 
   3  -4   9       12.26        7.86      2.71 o 
   4  -4   9       39.29       39.04      4.02 o 
   5  -4   9        8.20        3.35      2.96 o 
   6  -4   9        0.02       -0.92      2.79 o 
   7  -4   9        1.50        1.06      3.14 o 
   8  -4   9        0.74        3.88      3.53 o 
  -7  -3   9        2.60        2.86      3.42 o 
  -6  -3   9       16.26       17.14      3.63 o 
  -5  -3   9       52.60       44.52      4.90 o 
  -4  -3   9       20.57       23.13      3.46 o 
  -3  -3   9      220.17      227.27      8.20 o 
  -2  -3   9       20.97       24.09      3.10 o 
  -1  -3   9       80.93       80.65      4.55 o 
   0  -3   9       91.19       80.43      6.69 o 
   1  -3   9      209.03      184.29      6.75 o 
   2  -3   9       61.93       57.83      4.09 o 
   3  -3   9      308.04      324.89      9.10 o 
   4  -3   9        6.79        6.21      2.68 o 
   5  -3   9        5.61        4.09      2.47 o 
   6  -3   9       46.92       49.77      5.01 o 
   7  -3   9        1.56       -0.63      3.21 o 
   8  -3   9       17.55       19.29      4.51 o 
  -7  -2   9       15.26       12.09      3.98 o 
  -6  -2   9       18.15       19.46      3.88 o 
  -5  -2   9       25.86       18.83      3.81 o 
  -4  -2   9      200.64      197.67      7.99 o 
  -3  -2   9       25.43       23.20      3.07 o 
  -2  -2   9       28.98       31.28      3.21 o 
  -1  -2   9       32.54       33.54      3.14 o 
   0  -2   9       64.90       57.07      5.51 o 
   1  -2   9      128.74      131.03      5.44 o 
   2  -2   9       22.84       22.68      2.57 o 
   3  -2   9       50.94       51.09      3.85 o 
   4  -2   9       70.30       66.27      4.76 o 
   5  -2   9        1.01       -0.71      2.29 o 
   6  -2   9       15.45       20.24      3.42 o 
   7  -2   9        6.49        7.23      3.14 o 
   8  -2   9        0.01        1.02      2.43 o 
   9  -2   9        0.33       -3.31      3.31 o 
  -7  -1   9        1.61       -1.45      2.82 o 
  -6  -1   9        3.19       -1.27      2.82 o 
  -5  -1   9        1.90        2.22      2.57 o 
  -4  -1   9       92.16       90.60      5.93 o 
  -3  -1   9      106.72      108.39      5.61 o 
  -2  -1   9       51.13       49.57      3.67 o 
  -1  -1   9      100.18       88.10      4.52 o 
   0  -1   9        1.04        0.92      1.25 o 
   1  -1   9        0.80        2.15      1.34 o 
   2  -1   9      165.15      153.64      5.80 o 
   3  -1   9       18.04       15.16      2.43 o 
   4  -1   9       70.32       72.84      4.80 o 
   5  -1   9        2.55        4.65      2.54 o 
   6  -1   9        4.13        6.77      2.36 o 
   7  -1   9       23.60       26.84      3.95 o 
   8  -1   9        0.45        0.99      2.47 o 
   9  -1   9        2.95        1.83      2.86 o 
  -7   0   9        0.52       -1.48      3.14 o 
  -6   0   9        0.01        3.21      1.69 o 
  -5   0   9       33.09       35.23      4.13 o 
  -4   0   9        1.40       -1.73      2.40 o 
  -3   0   9       21.01       17.91      3.10 o 
  -2   0   9       34.03       42.36      3.53 o 
  -1   0   9      168.36      158.47      6.04 o 
   0   0   9       40.99       40.48      2.67 o 
   1   0   9        4.18        4.02      1.41 o 
   2   0   9       87.08       81.59      4.13 o 
   3   0   9       71.76       70.20      3.99 o 
   4   0   9       16.65       15.59      2.12 o 
   5   0   9        0.35       -0.21      2.01 o 
   6   0   9        4.98        3.14      2.29 o 
   7   0   9        0.17       -2.47      2.47 o 
   8   0   9        0.04       -1.23      2.57 o 
   9   0   9        1.26        0.71      2.93 o 
  -7   1   9        0.72       -1.90      3.49 o 
  -6   1   9        0.90       -0.99      2.64 o 
  -5   1   9        0.76       -2.61      2.82 o 
  -4   1   9       90.40       83.22      5.58 o 
  -3   1   9        2.95        4.05      2.33 o 
  -2   1   9      225.23      201.89      7.39 o 
  -1   1   9       28.76       32.38      3.24 o 
   0   1   9       59.41       52.62      2.44 o 
   1   1   9       85.17       92.75      4.48 o 
   2   1   9       40.00       31.96      2.79 o 
   3   1   9       25.07       29.66      2.79 o 
   4   1   9      158.68      144.29      5.83 o 
   5   1   9       53.03       52.07      4.13 o 
   6   1   9       67.72       81.61      5.29 o 
   7   1   9       49.97       48.64      4.73 o 
   8   1   9        0.42        2.75      2.43 o 
   9   1   9        4.10        5.89      3.17 o 
  -6   2   9        0.95       -0.71      3.03 o 
  -5   2   9       14.89       13.75      3.56 o 
  -4   2   9       18.05       11.81      3.81 o 
  -3   2   9       44.96       38.48      3.99 o 
  -2   2   9       35.27       35.94      3.60 o 
  -1   2   9      164.12      160.84      6.18 o 
   0   2   9      240.99      230.20     11.25 o 
   1   2   9       89.50       90.98      4.41 o 
   2   2   9        3.73        2.86      1.48 o 
   3   2   9        1.95        2.82      1.52 o 
   4   2   9       98.76      103.66      5.01 o 
   5   2   9       11.56       12.31      2.29 o 
   6   2   9       66.69       78.26      5.36 o 
   7   2   9        6.31        9.27      2.33 o 
   8   2   9        3.41       10.54      2.93 o 
   9   2   9        0.05       -2.40      3.31 o 
  10   2   9        1.05        0.78      3.95 o 
  -6   3   9        0.28        4.02      2.82 o 
  -5   3   9        3.75        1.94      2.64 o 
  -4   3   9        1.69        2.57      2.57 o 
  -3   3   9       11.84       13.22      2.96 o 
  -2   3   9        0.56       -0.21      2.15 o 
  -1   3   9        3.00       -1.02      2.33 o 
   0   3   9       15.14       11.31      1.63 o 
   1   3   9        0.26       -1.59      1.59 o 
   2   3   9      335.82      351.76      8.68 o 
   3   3   9       40.60       41.34      3.25 o 
   4   3   9      166.66      170.38      6.57 o 
   5   3   9      182.66      181.98      6.96 o 
   6   3   9       75.23       65.56      5.08 o 
   7   3   9       80.08       80.31      5.75 o 
   8   3   9       22.41       25.35      3.91 o 
   9   3   9        2.71       -3.45      3.45 o 
  10   3   9        0.01        4.27      3.10 o 
  -6   4   9        5.28        8.95      3.00 o 
  -5   4   9        0.43        0.00      2.82 o 
  -4   4   9        9.53        8.00      3.38 o 
  -3   4   9        6.29       10.15      2.96 o 
  -2   4   9        2.38        0.25      2.29 o 
  -1   4   9      134.23      137.77      6.43 o 
   0   4   9        0.03       -1.25      2.31 o 
   1   4   9       67.88       80.18      4.38 o 
   2   4   9       36.75       31.85      3.07 o 
   3   4   9       11.62       15.90      2.01 o 
   4   4   9       84.38       75.21      4.66 o 
   5   4   9       70.21       76.08      4.87 o 
   6   4   9       25.74       33.11      4.16 o 
   7   4   9        6.65        5.22      3.38 o 
   8   4   9        3.60        8.92      3.00 o 
   9   4   9        1.06       -1.37      3.81 o 
  10   4   9        0.30        0.39      3.17 o 
  -5   5   9        1.12       -2.61      3.38 o 
  -4   5   9        0.23       -2.33      2.93 o 
  -3   5   9        3.30        5.11      2.64 o 
  -2   5   9        1.37        2.43      2.54 o 
  -1   5   9        0.00       -1.48      2.50 o 
   0   5   9        0.17        0.94      1.42 o 
   1   5   9       28.55       31.99      3.10 o 
   2   5   9       54.39       53.13      4.13 o 
   3   5   9       12.49       15.44      2.71 o 
   4   5   9       59.34       55.36      4.30 o 
   5   5   9       35.42       35.80      4.23 o 
   6   5   9       94.91       70.16      5.54 o 
   7   5   9        6.50        8.60      3.28 o 
   8   5   9        8.51        5.08      3.10 o 
   9   5   9        5.07        4.27      3.49 o 
  -4   6   9        0.28       -3.21      3.21 o 
  -3   6   9       11.65       12.87      3.38 o 
  -2   6   9        3.73        7.23      2.86 o 
  -1   6   9      130.94      129.89      7.06 o 
   0   6   9       21.57       23.34      2.57 o 
   1   6   9      256.93      264.93      9.23 o 
   2   6   9       93.12      101.33      5.51 o 
   3   6   9      191.97      178.08      7.49 o 
   4   6   9       52.19       54.93      4.37 o 
   5   6   9      127.47      136.92      6.92 o 
   6   6   9        0.00        0.00      2.89 o 
   7   6   9       29.72       30.29      4.48 o 
   8   6   9        1.67       -2.01      3.03 o 
   9   6   9        0.04        2.22      2.71 o 
  -3   7   9        1.30        5.46      3.38 o 
  -2   7   9        3.45        2.01      3.28 o 
  -1   7   9        1.05        4.30      2.86 o 
   0   7   9        2.69        3.77      2.14 o 
   1   7   9       30.10       32.06      4.13 o 
   2   7   9       31.69       43.34      4.09 o 
   3   7   9       30.24       39.15      4.06 o 
   4   7   9      156.59      174.75      7.66 o 
   5   7   9        1.60        2.26      2.71 o 
   6   7   9      102.05       95.22      6.60 o 
   7   7   9        0.05       -1.94      3.07 o 
   8   7   9        8.95       10.58      3.21 o 
   9   7   9        6.40       11.18      3.38 o 
  -2   8   9       58.94       50.34      6.46 o 
  -1   8   9       68.36       66.11      6.53 o 
   0   8   9      172.24      166.23      6.02 o 
   1   8   9       81.39       80.02      6.35 o 
   2   8   9       80.70       73.64      6.00 o 
   3   8   9       73.12       70.67      5.75 o 
   4   8   9       15.78       18.16      3.24 o 
   5   8   9       11.62        7.51      3.14 o 
   6   8   9       19.29       11.46      3.84 o 
   7   8   9        1.96        1.41      3.03 o 
   8   8   9        1.25        0.74      3.35 o 
  -1   9   9        1.52        3.84      3.49 o 
   0   9   9        0.79       -3.71      3.83 o 
   1   9   9       11.03       10.44      3.53 o 
   2   9   9        6.09        8.78      3.24 o 
   3   9   9       25.80       14.03      4.02 o 
   4   9   9        0.23       -1.02      2.68 o 
   5   9   9        8.86        7.58      3.14 o 
   6   9   9       15.28       18.30      4.16 o 
   7   9   9        2.92        3.77      3.88 o 
   1  10   9        2.45        3.49      3.24 o 
   2  10   9        0.73        0.78      3.38 o 
   3  10   9        8.44       11.95      3.60 o 
   4  10   9        0.00       -3.67      3.67 o 
   5  10   9        3.68       -2.29      3.63 o 
  -3  -9  10        9.46       19.74      4.48 o 
  -2  -9  10        3.35        0.74      3.63 o 
  -1  -9  10       14.50       18.26      4.87 o 
   0  -9  10       13.96       16.62      4.87 o 
   1  -9  10        1.44       -1.16      3.91 o 
  -4  -8  10        2.53       -1.87      3.42 o 
  -3  -8  10       29.95       33.57      4.97 o 
  -2  -8  10        5.21       -1.37      3.38 o 
  -1  -8  10        3.64        5.71      2.71 o 
   0  -8  10        8.38        8.58      2.20 o 
   1  -8  10        0.04        1.02      2.86 o 
   2  -8  10       17.80       15.62      3.74 o 
   3  -8  10        2.84        4.48      2.89 o 
  -5  -7  10        0.62        4.76      3.14 o 
  -4  -7  10       15.29        5.47      3.42 o 
  -3  -7  10       10.26       12.94      3.24 o 
  -2  -7  10       33.11       32.30      4.27 o 
  -1  -7  10       51.22       46.81      5.15 o 
   0  -7  10       13.07       11.63      2.14 o 
   1  -7  10       57.60       52.67      5.08 o 
   2  -7  10       34.79       36.64      4.16 o 
   3  -7  10        0.74        0.32      2.86 o 
   4  -7  10       22.98       23.63      4.55 o 
   5  -7  10        3.80        9.27      3.42 o 
  -6  -6  10        8.35       10.12      3.63 o 
  -5  -6  10       16.86       14.46      3.77 o 
  -4  -6  10       13.09        6.70      3.60 o 
  -3  -6  10       44.20       43.81      4.51 o 
  -2  -6  10        0.32        4.55      2.04 o 
  -1  -6  10        4.98        3.03      2.68 o 
   0  -6  10        0.02        0.01      2.73 o 
   1  -6  10       19.49       11.64      3.10 o 
   2  -6  10        2.20       -1.73      2.71 o 
   3  -6  10       29.02       24.16      3.88 o 
   4  -6  10        2.87        7.12      2.47 o 
   5  -6  10        0.19        4.90      2.61 o 
   6  -6  10        0.10        0.00      3.10 o 
  -6  -5  10        5.62        3.60      3.24 o 
  -5  -5  10       39.13       45.95      5.33 o 
  -4  -5  10       14.77       21.19      3.84 o 
  -3  -5  10      155.70      159.39      7.70 o 
  -2  -5  10       36.52       32.09      3.81 o 
  -1  -5  10       42.21       44.65      4.06 o 
   0  -5  10       11.53        8.07      2.03 o 
   1  -5  10        2.64       -0.49      2.43 o 
   2  -5  10       38.43       31.74      4.27 o 
   3  -5  10        8.78        8.18      3.07 o 
   4  -5  10      145.33      159.46      7.73 o 
   5  -5  10        0.36       -2.43      2.43 o 
   6  -5  10       25.73       30.89      4.76 o 
   7  -5  10        7.58       15.90      3.53 o 
  -7  -4  10        0.16        2.33      2.86 o 
  -6  -4  10        0.13        2.43      2.57 o 
  -5  -4  10        2.32        5.92      3.17 o 
  -4  -4  10       30.49       26.63      4.41 o 
  -3  -4  10       59.14       56.69      4.87 o 
  -2  -4  10        6.01        9.20      2.61 o 
  -1  -4  10       67.99       53.60      4.59 o 
   0  -4  10        2.24        0.81      1.55 o 
   1  -4  10        0.73        0.67      1.80 o 
   2  -4  10      183.88      174.67      7.28 o 
   3  -4  10       13.09        8.18      3.00 o 
   4  -4  10       68.42       61.74      5.19 o 
   5  -4  10        9.24        9.66      3.31 o 
   6  -4  10        1.70        6.77      2.79 o 
   7  -4  10        1.08        1.80      2.89 o 
  -7  -3  10        6.42        5.32      3.98 o 
  -6  -3  10       14.37       20.70      4.09 o 
  -5  -3  10        0.03       -2.50      2.50 o 
  -4  -3  10       73.20       80.52      5.75 o 
  -3  -3  10       20.02       20.56      3.39 o 
  -2  -3  10       13.23       12.55      2.75 o 
  -1  -3  10       25.29       24.12      3.21 o 
   0  -3  10       90.05       96.01      3.66 o 
   1  -3  10      253.79      234.01      8.10 o 
   2  -3  10      138.65      140.01      6.25 o 
   3  -3  10      462.48      453.66     11.35 o 
   4  -3  10        0.31        0.00      2.33 o 
   5  -3  10      116.90      118.76      6.64 o 
   6  -3  10        0.01       -3.35      3.35 o 
   7  -3  10        0.03       -1.34      3.10 o 
   8  -3  10        2.90        1.52      3.14 o 
  -7  -2  10       14.52       16.64      3.53 o 
  -6  -2  10        1.84        0.67      3.53 o 
  -5  -2  10        0.67       -3.21      3.21 o 
  -4  -2  10       56.46       47.24      4.87 o 
  -3  -2  10       13.14       13.68      2.93 o 
  -2  -2  10      122.09      108.06      5.65 o 
  -1  -2  10        1.04       -2.33      2.33 o 
   0  -2  10        8.24        9.32      1.57 o 
   1  -2  10       66.74       60.70      4.16 o 
   2  -2  10        8.76        8.36      2.29 o 
   3  -2  10      226.38      214.95      7.67 o 
   4  -2  10      184.73      182.57      7.24 o 
   5  -2  10        0.03       -0.25      2.43 o 
   6  -2  10       40.12       45.64      4.44 o 
   7  -2  10        6.87        3.14      2.86 o 
   8  -2  10        2.43        3.17      3.42 o 
  -7  -1  10        1.57       -1.52      3.00 o 
  -6  -1  10        3.58        4.37      2.75 o 
  -5  -1  10        4.88        3.88      2.64 o 
  -4  -1  10      150.94      145.75      7.42 o 
  -3  -1  10        0.82       -0.49      2.57 o 
  -2  -1  10       82.88       82.45      5.01 o 
  -1  -1  10       27.87       25.22      3.07 o 
   0  -1  10       18.13       16.64      1.75 o 
   1  -1  10       72.66       67.87      4.24 o 
   2  -1  10      184.04      179.56      6.65 o 
   3  -1  10        6.75        6.95      2.04 o 
   4  -1  10       12.62       10.54      2.43 o 
   5  -1  10       56.02       50.06      4.45 o 
   6  -1  10       27.88       32.09      3.91 o 
   7  -1  10        5.23        2.08      3.10 o 
   8  -1  10       20.97       18.19      4.30 o 
   9  -1  10        1.12        4.20      3.07 o 
  -7   0  10        0.61       -1.55      3.35 o 
  -6   0  10        0.12       -0.71      3.10 o 
  -5   0  10        0.11       -0.32      2.57 o 
  -4   0  10       39.17       45.22      4.55 o 
  -3   0  10        0.87        3.35      2.15 o 
  -2   0  10       90.93       91.17      4.98 o 
  -1   0  10       51.26       54.61      3.85 o 
   0   0  10        3.77        0.39      1.57 o 
   1   0  10       92.54       76.05      4.34 o 
   2   0  10        4.22        3.84      1.69 o 
   3   0  10       91.84       81.48      4.70 o 
   4   0  10       15.07       16.96      2.68 o 
   5   0  10      233.93      242.16      8.42 o 
   6   0  10       51.02       49.70      5.04 o 
   7   0  10       10.96       14.63      3.49 o 
   8   0  10        0.58        2.61      2.15 o 
   9   0  10        0.04        1.09      3.42 o 
  -6   1  10        0.00        0.35      2.75 o 
  -5   1  10       29.84       31.91      4.73 o 
  -4   1  10       10.46       12.48      3.35 o 
  -3   1  10       14.55       13.82      3.17 o 
  -2   1  10       36.34       43.45      3.88 o 
  -1   1  10      231.95      210.78      7.39 o 
   0   1  10        0.04       -0.36      1.15 o 
   1   1  10      147.73      125.94      5.48 o 
   2   1  10        0.11       -1.48      1.48 o 
   3   1  10       21.11       21.83      2.50 o 
   4   1  10       17.35       18.55      2.79 o 
   5   1  10      161.35      164.04      7.03 o 
   6   1  10       64.17       60.86      5.08 o 
   7   1  10       59.32       52.42      5.01 o 
   8   1  10        1.13       -1.59      3.03 o 
   9   1  10        5.50        8.60      3.49 o 
  -6   2  10        1.47        1.83      3.10 o 
  -5   2  10       20.35       23.52      4.02 o 
  -4   2  10        0.27        0.28      2.68 o 
  -3   2  10       82.81       81.73      5.36 o 
  -2   2  10       15.94       13.47      3.14 o 
  -1   2  10      112.85      105.61      5.90 o 
   0   2  10      100.09       89.44     10.86 o 
   1   2  10        0.25        0.78      1.45 o 
   2   2  10        4.77        5.82      1.73 o 
   3   2  10        2.37        0.00      1.76 o 
   4   2  10       36.24       39.96      3.32 o 
   5   2  10        4.82        1.13      2.43 o 
   6   2  10       17.37       16.15      3.53 o 
   7   2  10        2.34        2.79      2.68 o 
   8   2  10       11.08        6.88      3.95 o 
   9   2  10        7.06        6.35      3.67 o 
  -6   3  10        0.08        1.94      2.96 o 
  -5   3  10        0.44        3.10      2.75 o 
  -4   3  10        0.35        2.75      2.64 o 
  -3   3  10        8.39       11.53      2.86 o 
  -2   3  10       86.43       88.48      5.65 o 
  -1   3  10        0.65        0.46      1.80 o 
   0   3  10      310.73      303.10     10.78 o 
   1   3  10       55.98       52.54      3.99 o 
   2   3  10       33.84       29.20      3.07 o 
   3   3  10       23.09       22.68      3.00 o 
   4   3  10       57.50       50.74      4.02 o 
   5   3  10       42.29       35.41      4.09 o 
   6   3  10       81.07       84.87      5.33 o 
   7   3  10       26.75       25.25      3.77 o 
   8   3  10        3.73       -0.95      3.21 o 
   9   3  10        0.62       -1.06      2.93 o 
  -5   4  10        2.19        3.31      3.31 o 
  -4   4  10        6.04        9.20      3.17 o 
  -3   4  10        2.22        2.08      2.82 o 
  -2   4  10       60.38       58.84      4.73 o 
  -1   4  10       34.21       41.16      3.95 o 
   0   4  10      168.43      160.81      9.03 o 
   1   4  10       58.65       65.62      4.30 o 
   2   4  10       63.20       56.70      4.13 o 
   3   4  10       47.07       50.62      3.99 o 
   4   4  10      114.70      104.83      5.65 o 
   5   4  10       27.78       21.86      3.39 o 
   6   4  10       94.46       92.01      5.68 o 
   7   4  10       19.75       17.84      3.67 o 
   8   4  10       14.05       15.65      3.60 o 
   9   4  10       22.68       22.85      4.69 o 
  -4   5  10        1.23        0.00      2.89 o 
  -3   5  10        1.39        5.78      2.47 o 
  -2   5  10        2.49        3.81      2.68 o 
  -1   5  10       33.50       32.45      3.84 o 
   0   5  10       28.69       28.40      2.66 o 
   1   5  10       14.75       16.01      3.00 o 
   2   5  10       75.30       92.60      5.26 o 
   3   5  10        2.80        1.41      2.43 o 
   4   5  10       41.46       38.69      4.41 o 
   5   5  10        2.48        0.25      2.89 o 
   6   5  10        4.20        1.94      2.79 o 
   7   5  10        0.77       -1.20      2.68 o 
   8   5  10        0.16        0.32      2.57 o 
   9   5  10        4.81        7.69      3.84 o 
  -4   6  10        0.05       -3.07      3.07 o 
  -3   6  10        5.95        5.61      3.38 o 
  -2   6  10       38.31       41.90      5.11 o 
  -1   6  10       57.14       57.96      5.47 o 
   0   6  10      171.66      176.53     12.63 o 
   1   6  10       34.68       39.68      4.23 o 
   2   6  10      146.23      143.81      7.03 o 
   3   6  10        2.78        5.15      2.54 o 
   4   6  10      123.46      121.91      6.46 o 
   5   6  10       20.69       27.47      3.42 o 
   6   6  10       23.88       23.38      3.46 o 
   7   6  10        4.53        6.63      3.03 o 
   8   6  10        3.93        1.73      3.45 o 
   9   6  10        0.38        2.64      2.82 o 
  -3   7  10        7.64        8.04      3.31 o 
  -2   7  10       13.74       19.39      3.77 o 
  -1   7  10        4.56        0.32      3.03 o 
   0   7  10       13.70       16.08      2.47 o 
   1   7  10        5.94        4.41      2.75 o 
   2   7  10        0.47       -2.57      2.93 o 
   3   7  10        8.11        9.38      3.07 o 
   4   7  10       25.83       28.85      3.91 o 
   5   7  10        6.59        8.67      2.82 o 
   6   7  10        7.84       11.95      2.82 o 
   7   7  10       18.69       20.20      4.20 o 
   8   7  10        7.84       12.02      3.74 o 
  -2   8  10        0.26        3.49      3.10 o 
  -1   8  10       72.57       81.28      7.13 o 
   0   8  10        0.60        3.60      2.39 o 
   1   8  10       78.91       83.83      6.70 o 
   2   8  10       12.65       11.78      3.84 o 
   3   8  10       20.24       21.12      3.95 o 
   4   8  10        3.34        3.49      2.68 o 
   5   8  10        2.08       -1.62      3.00 o 
   6   8  10        0.01        4.44      2.93 o 
   7   8  10        1.77        3.24      3.24 o 
   8   8  10        0.21       -3.49      3.60 o 
   0   9  10        0.32       -0.16      2.47 o 
   1   9  10        0.18        2.93      3.38 o 
   2   9  10        0.21       -2.12      3.49 o 
   3   9  10       12.79       10.15      3.81 o 
   4   9  10        0.13        3.53      3.31 o 
   5   9  10        8.15       13.29      4.05 o 
   6   9  10        9.51       10.40      3.95 o 
   7   9  10        0.85       -1.94      3.60 o 
   3  10  10        3.42        8.57      3.67 o 
   4  10  10        3.47        8.57      2.96 o 
  -3  -8  11        0.01       -1.87      3.45 o 
  -2  -8  11        0.06       -1.09      3.00 o 
  -1  -8  11       10.59        0.35      3.28 o 
   0  -8  11        2.53       -0.15      2.68 o 
   1  -8  11       18.86       14.10      4.02 o 
   2  -8  11        5.02        6.70      3.42 o 
   3  -8  11        0.09        0.78      3.21 o 
  -5  -7  11        0.79        3.88      2.96 o 
  -4  -7  11        0.50       -2.19      3.35 o 
  -3  -7  11        0.54        0.00      3.03 o 
  -2  -7  11        2.86        4.65      2.96 o 
  -1  -7  11        5.52        4.87      2.57 o 
   0  -7  11        0.00       -0.01      2.02 o 
   1  -7  11        5.75        5.89      3.10 o 
   2  -7  11       29.69       31.98      3.95 o 
   3  -7  11        0.02       -3.60      3.60 o 
   4  -7  11       17.38       15.34      4.27 o 
  -5  -6  11        0.57       -1.09      3.17 o 
  -4  -6  11       15.24       20.41      3.63 o 
  -3  -6  11        8.52        4.48      3.28 o 
  -2  -6  11       30.40       32.90      4.23 o 
  -1  -6  11        2.30       -0.88      2.86 o 
   0  -6  11       64.62       65.98      3.74 o 
   1  -6  11        7.08        8.29      2.86 o 
   2  -6  11        0.77        3.67      2.68 o 
   3  -6  11        1.56        7.33      2.47 o 
   4  -6  11       36.22       29.24      4.94 o 
   5  -6  11        0.20       -2.93      3.07 o 
  -6  -5  11        0.44        4.58      3.24 o 
  -5  -5  11        0.96        2.79      2.75 o 
  -4  -5  11        0.01        0.00      2.08 o 
  -3  -5  11        6.36        8.95      2.75 o 
  -2  -5  11       13.37       15.51      3.31 o 
  -1  -5  11        0.00        2.19      2.43 o 
   0  -5  11       10.72        6.49      3.21 o 
   1  -5  11       42.69       35.24      3.95 o 
   2  -5  11        0.10       -2.47      2.47 o 
   3  -5  11      101.64       87.18      6.04 o 
   4  -5  11        5.14        2.19      3.07 o 
   5  -5  11        1.25        6.70      2.89 o 
   6  -5  11       16.89       20.49      4.41 o 
  -6  -4  11        6.22        6.66      2.57 o 
  -5  -4  11       24.53       25.14      4.55 o 
  -4  -4  11       44.59       50.51      4.83 o 
  -3  -4  11        5.40        7.62      2.82 o 
  -2  -4  11        1.90       -1.30      2.75 o 
  -1  -4  11        0.10       -2.26      2.50 o 
   0  -4  11       51.48       45.90      3.83 o 
   1  -4  11        4.17        2.96      2.43 o 
   2  -4  11       38.46       39.75      3.74 o 
   3  -4  11      108.76      106.60      6.64 o 
   4  -4  11        0.67        5.11      2.40 o 
   5  -4  11       73.24       90.07      6.46 o 
   6  -4  11        2.01        3.74      3.49 o 
   7  -4  11        0.31        1.13      3.24 o 
  -6  -3  11        0.18        2.89      3.24 o 
  -5  -3  11       39.10       40.49      4.73 o 
  -4  -3  11       15.07       16.25      3.49 o 
  -3  -3  11       27.05       26.48      3.77 o 
  -2  -3  11       11.26       13.05      2.50 o 
  -1  -3  11        9.70        8.53      2.54 o 
   0  -3  11      153.02      160.06      7.24 o 
   1  -3  11       87.68       78.67      4.98 o 
   2  -3  11       10.04       10.30      2.89 o 
   3  -3  11       36.94       41.69      4.09 o 
   4  -3  11        3.32        6.03      2.71 o 
   5  -3  11       23.27       19.71      4.44 o 
   6  -3  11       59.22       60.11      5.75 o 
   7  -3  11       37.31       42.92      5.22 o 
   8  -3  11        7.68        5.82      4.20 o 
  -6  -2  11        5.92        7.90      3.70 o 
  -5  -2  11       22.61       16.75      4.16 o 
  -4  -2  11        0.38        0.28      2.68 o 
  -3  -2  11        5.01        2.64      3.00 o 
  -2  -2  11       40.08       39.93      4.09 o 
  -1  -2  11      168.78      178.50      7.77 o 
   0  -2  11       83.20       80.82      5.77 o 
   1  -2  11       75.71       69.28      4.76 o 
   2  -2  11       28.61       22.75      3.03 o 
   3  -2  11       18.64       15.13      2.96 o 
   4  -2  11       43.45       36.58      4.62 o 
   5  -2  11       10.87       11.49      3.53 o 
   6  -2  11        6.76        4.72      3.38 o 
   7  -2  11        0.17        4.27      3.03 o 
   8  -2  11        2.45        2.19      3.38 o 
  -6  -1  11       27.94       26.34      5.54 o 
  -5  -1  11        0.87        0.00      2.96 o 
  -4  -1  11       31.43       38.09      4.62 o 
  -3  -1  11        5.36        9.38      2.64 o 
  -2  -1  11       16.33       19.75      2.89 o 
  -1  -1  11      204.64      196.34      7.85 o 
   0  -1  11      142.35      133.74      4.32 o 
   1  -1  11      224.24      226.52      7.71 o 
   2  -1  11      303.79      321.90      9.10 o 
   3  -1  11        0.01        1.09      1.76 o 
   4  -1  11       85.25       92.29      5.58 o 
   5  -1  11       10.08        6.88      3.14 o 
   6  -1  11       90.41       92.18      6.21 o 
   7  -1  11       30.08       32.55      4.76 o 
   8  -1  11       40.97       42.43      5.50 o 
  -6   0  11        0.01       -2.19      4.02 o 
  -5   0  11        3.00        3.60      2.64 o 
  -4   0  11       25.53       24.83      3.88 o 
  -3   0  11       19.62       22.07      3.60 o 
  -2   0  11       30.43       34.84      3.70 o 
  -1   0  11       61.58       50.49      4.20 o 
   0   0  11      136.52      126.09      7.31 o 
   1   0  11       13.47       16.61      2.64 o 
   2   0  11       61.43       60.90      4.34 o 
   3   0  11       30.31       31.04      3.46 o 
   4   0  11       69.20       71.42      4.62 o 
   5   0  11        0.59       -1.73      2.33 o 
   6   0  11        0.38        2.71      2.36 o 
   7   0  11        0.06        1.52      2.75 o 
   8   0  11        1.09       -1.02      3.35 o 
   9   0  11        2.15       -3.03      4.02 o 
  -6   1  11        1.85        5.64      2.54 o 
  -5   1  11        1.07        5.36      3.14 o 
  -4   1  11        6.43        8.99      3.53 o 
  -3   1  11       28.48       31.25      3.56 o 
  -2   1  11        0.41       -2.33      2.33 o 
  -1   1  11        0.91       -2.33      2.33 o 
   0   1  11       22.78       21.13      2.08 o 
   1   1  11      190.08      196.26      6.89 o 
   2   1  11      151.57      140.97      6.22 o 
   3   1  11      165.55      160.78      6.68 o 
   4   1  11      172.18      166.11      7.00 o 
   5   1  11       53.58       54.68      4.34 o 
   6   1  11        1.53        0.53      2.79 o 
   7   1  11       47.87       42.19      4.94 o 
   8   1  11        3.40        0.00      3.24 o 
   9   1  11        5.44        5.18      3.46 o 
  -5   2  11       22.83       26.23      4.80 o 
  -4   2  11        8.78       14.07      3.28 o 
  -3   2  11       32.35       31.46      4.16 o 
  -2   2  11       11.40       12.98      3.14 o 
  -1   2  11       61.18       58.04      4.55 o 
   0   2  11       16.56       17.50      1.99 o 
   1   2  11       30.45       31.60      3.46 o 
   2   2  11       13.99       11.88      2.33 o 
   3   2  11       13.17       19.85      2.86 o 
   4   2  11       46.61       30.97      3.67 o 
   5   2  11       20.78       23.66      3.14 o 
   6   2  11        2.58        3.98      2.47 o 
   7   2  11       17.78       13.75      3.42 o 
   8   2  11        0.92       -3.10      3.10 o 
   9   2  11        0.25       -1.83      3.00 o 
  -5   3  11        3.65        4.05      3.70 o 
  -4   3  11       29.27       30.68      4.83 o 
  -3   3  11        0.00        6.52      2.36 o 
  -2   3  11        5.59        7.54      2.61 o 
  -1   3  11      103.79      103.50      6.11 o 
   0   3  11       31.49       32.60      4.99 o 
   1   3  11      139.35      156.71      6.68 o 
   2   3  11        9.39       11.14      2.43 o 
   3   3  11       34.80       38.16      3.84 o 
   4   3  11        2.47        3.00      1.90 o 
   5   3  11        5.84        4.44      2.57 o 
   6   3  11       10.97       11.00      3.00 o 
   7   3  11        5.13        4.72      2.68 o 
   8   3  11        0.04        0.00      2.54 o 
   9   3  11        1.45        2.19      2.82 o 
  -5   4  11        0.26        0.00      3.03 o 
  -4   4  11       15.64       13.01      4.05 o 
  -3   4  11        0.51        0.63      2.71 o 
  -2   4  11        2.86       -1.16      2.68 o 
  -1   4  11        8.32        8.78      3.03 o 
   0   4  11       81.05       78.49      3.90 o 
   1   4  11       15.66       20.03      2.93 o 
   2   4  11        3.83        1.16      1.97 o 
   3   4  11       47.73       42.12      4.16 o 
   4   4  11        0.06        0.49      2.19 o 
   5   4  11        6.68        3.35      2.47 o 
   6   4  11        6.98        7.47      2.75 o 
   7   4  11        8.85       14.81      2.89 o 
   8   4  11        0.16        2.33      2.86 o 
   9   4  11        2.15        4.83      3.42 o 
  -4   5  11        2.68        3.38      3.00 o 
  -3   5  11        8.87       15.05      3.28 o 
  -2   5  11        0.12       -3.07      3.07 o 
  -1   5  11        3.04        2.61      2.96 o 
   0   5  11        5.23        7.69      2.57 o 
   1   5  11        2.57       -2.57      2.57 o 
   2   5  11       45.32       49.59      4.23 o 
   3   5  11       64.11       63.33      4.80 o 
   4   5  11       75.93       62.84      4.94 o 
   5   5  11       58.45       58.21      4.76 o 
   6   5  11       20.33       20.31      3.95 o 
   7   5  11       21.10       22.00      3.81 o 
   8   5  11        8.00       11.00      3.42 o 
   9   5  11        0.12        4.94      2.50 o 
  -3   6  11        0.42       -1.87      3.03 o 
  -2   6  11        6.34       11.92      3.31 o 
  -1   6  11        0.73        2.22      2.82 o 
   0   6  11       14.71       18.30      3.70 o 
   1   6  11        0.03        3.70      2.43 o 
   2   6  11        4.97        6.35      2.93 o 
   3   6  11       13.90       11.28      3.35 o 
   4   6  11        1.25        2.54      2.22 o 
   5   6  11        5.94        3.49      2.86 o 
   6   6  11        9.71        6.77      3.07 o 
   7   6  11        0.13        6.28      2.43 o 
   8   6  11       12.84       15.76      4.23 o 
  -2   7  11        1.44        1.48      3.00 o 
  -1   7  11        1.76        0.35      2.71 o 
   0   7  11        0.23        1.96      3.44 o 
   1   7  11       12.02       12.52      3.67 o 
   2   7  11       11.15       10.05      2.93 o 
   3   7  11       58.51       62.54      5.43 o 
   4   7  11        5.51        2.43      3.38 o 
   5   7  11       33.07       29.31      4.27 o 
   6   7  11        0.20       -0.32      3.00 o 
   7   7  11       13.26       11.95      4.02 o 
   8   7  11        2.94        0.39      2.96 o 
  -1   8  11        0.84       -1.52      3.67 o 
   0   8  11       11.32       16.29      2.94 o 
   1   8  11        7.30        8.99      3.42 o 
   2   8  11        1.85       -2.36      3.17 o 
   3   8  11       43.79       42.96      5.11 o 
   4   8  11        0.04       -2.86      2.86 o 
   5   8  11       33.08       34.98      4.58 o 
   6   8  11        3.25        6.42      3.70 o 
   7   8  11        6.45       11.28      3.56 o 
   1   9  11        8.46       11.11      4.30 o 
   2   9  11        1.36        2.96      3.31 o 
   3   9  11        6.77        2.57      3.84 o 
   4   9  11        4.62        9.20      3.74 o 
   5   9  11       22.37       21.37      4.27 o 
   6   9  11        6.22        7.37      3.46 o 
  -2  -8  12        0.16        3.45      2.89 o 
  -1  -8  12        0.53       -1.90      3.60 o 
   0  -8  12        0.44        1.03      3.01 o 
   1  -8  12        1.07        0.00      3.24 o 
  -4  -7  12        5.73        5.43      3.60 o 
  -3  -7  12        0.06        0.35      3.00 o 
  -2  -7  12        3.63        6.73      2.61 o 
  -1  -7  12        0.00       -2.82      2.82 o 
   0  -7  12        0.13       -1.15      2.04 o 
   1  -7  12       11.68        9.70      3.56 o 
   2  -7  12        0.02       -2.86      2.96 o 
   3  -7  12        1.74        0.35      3.03 o 
  -5  -6  12        4.39        8.21      2.96 o 
  -4  -6  12        0.37       -2.54      2.93 o 
  -3  -6  12        3.01        1.37      2.75 o 
  -2  -6  12       18.66       13.12      3.98 o 
  -1  -6  12        0.11       -0.32      2.57 o 
   0  -6  12       30.39       25.16      2.84 o 
   1  -6  12        0.69        1.90      2.68 o 
   2  -6  12        0.01       -1.94      3.07 o 
   3  -6  12        0.52        4.05      2.61 o 
   4  -6  12        0.28       -2.15      3.03 o 
   5  -6  12        0.69        0.78      3.67 o 
  -5  -5  12        0.51       -3.38      3.38 o 
  -4  -5  12        0.48        2.08      3.03 o 
  -3  -5  12        3.35        6.45      2.64 o 
  -2  -5  12        0.47        4.27      2.15 o 
  -1  -5  12        0.55       -1.16      2.93 o 
   0  -5  12       64.49       61.61      3.70 o 
   1  -5  12       19.22       14.21      3.03 o 
   2  -5  12       84.54       82.29      6.28 o 
   3  -5  12       89.57       81.83      6.32 o 
   4  -5  12        1.93       -2.96      3.28 o 
   5  -5  12       82.42       82.21      6.46 o 
   6  -5  12        2.42        1.16      3.45 o 
  -5  -4  12       11.17        7.93      3.70 o 
  -4  -4  12        0.07       -3.38      3.38 o 
  -3  -4  12       25.63       22.04      4.16 o 
  -2  -4  12       28.55       32.23      4.34 o 
  -1  -4  12      110.37       98.31      6.21 o 
   0  -4  12       37.33       41.74      3.49 o 
   1  -4  12       17.50       18.76      2.82 o 
   2  -4  12       25.10       32.83      3.56 o 
   3  -4  12       32.13       38.51      4.41 o 
   4  -4  12       52.05       50.58      5.50 o 
   5  -4  12        0.01       -1.62      3.00 o 
   6  -4  12        8.82       13.82      4.13 o 
   7  -4  12        1.64        3.49      3.38 o 
  -6  -3  12        1.98        8.14      3.35 o 
  -5  -3  12        1.05        1.06      2.79 o 
  -4  -3  12        6.19        6.73      3.28 o 
  -3  -3  12        1.99       -2.89      2.89 o 
  -2  -3  12       17.43       14.28      3.42 o 
  -1  -3  12        2.69       -2.08      3.03 o 
   0  -3  12      105.89       94.83      4.40 o 
   1  -3  12       26.46       25.04      3.39 o 
   2  -3  12      379.30      365.57     10.98 o 
   3  -3  12        5.99       11.14      2.89 o 
   4  -3  12      258.08      265.11      9.94 o 
   5  -3  12       68.48       71.41      5.72 o 
   6  -3  12       25.25       19.57      4.20 o 
   7  -3  12       11.96        9.84      4.05 o 
  -6  -2  12       10.27       16.15      4.41 o 
  -5  -2  12       32.44       34.35      5.29 o 
  -4  -2  12        0.40        2.82      3.03 o 
  -3  -2  12      153.41      142.67      8.30 o 
  -2  -2  12       18.71       28.46      4.37 o 
  -1  -2  12      306.99      332.71     10.12 o 
   0  -2  12       31.63       36.40      3.02 o 
   1  -2  12      135.53      136.67      6.50 o 
   2  -2  12      167.19      168.02      7.31 o 
   3  -2  12      128.25      124.93      6.53 o 
   4  -2  12       92.07       84.81      5.96 o 
   5  -2  12       76.14       78.97      6.21 o 
   6  -2  12        9.62        9.38      3.42 o 
   7  -2  12        0.03       -3.38      3.38 o 
   8  -2  12        1.74        0.39      3.28 o 
  -6  -1  12        7.33        5.78      3.74 o 
  -5  -1  12       39.43       34.00      5.47 o 
  -4  -1  12       33.14       30.68      4.87 o 
  -3  -1  12      139.52      145.12      7.59 o 
  -2  -1  12       63.29       70.74      5.26 o 
  -1  -1  12       34.21       33.79      3.63 o 
   0  -1  12      150.09      136.67      4.90 o 
   1  -1  12      127.57      124.97      6.22 o 
   2  -1  12      199.12      176.55      7.53 o 
   3  -1  12      253.64      246.13      8.84 o 
   4  -1  12      281.05      285.76      9.80 o 
   5  -1  12        9.10        7.37      3.31 o 
   6  -1  12      173.61      185.43      8.58 o 
   7  -1  12       10.84        6.24      3.95 o 
   8  -1  12       12.95       10.97      3.91 o 
  -5   0  12        7.13        5.99      4.02 o 
  -4   0  12      104.77      117.24      7.45 o 
  -3   0  12       99.87      105.07      6.56 o 
  -2   0  12      257.99      261.04      9.65 o 
  -1   0  12      165.82      177.87      7.38 o 
   0   0  12      292.39      296.30      6.68 o 
   1   0  12       57.24       55.50      4.69 o 
   2   0  12      290.83      245.71      8.53 o 
   3   0  12       31.24       32.73      3.35 o 
   4   0  12      307.79      286.16      9.63 o 
   5   0  12        2.96        0.53      2.93 o 
   6   0  12       30.57       25.64      4.51 o 
   7   0  12       21.88       18.76      4.65 o 
   8   0  12        5.27        3.53      3.74 o 
  -5   1  12        9.98       13.71      3.46 o 
  -4   1  12       96.97      114.02      7.52 o 
  -3   1  12       15.88       16.43      4.23 o 
  -2   1  12       21.47       16.89      3.84 o 
  -1   1  12       62.24       62.13      4.69 o 
   0   1  12        4.52        6.84      1.63 o 
   1   1  12      203.41      197.74      7.81 o 
   2   1  12       97.17      103.71      5.75 o 
   3   1  12      148.36      155.84      7.10 o 
   4   1  12       48.73       48.22      4.69 o 
   5   1  12      125.97      127.88      6.81 o 
   6   1  12       25.58       22.89      4.13 o 
   7   1  12       41.37       35.83      4.66 o 
   8   1  12       12.32       10.72      3.31 o 
   9   1  12        0.00       -1.16      2.40 o 
  -5   2  12       12.08        8.60      4.20 o 
  -4   2  12       23.38       23.94      4.51 o 
  -3   2  12       59.13       54.61      5.68 o 
  -2   2  12       38.00       35.66      4.55 o 
  -1   2  12       64.93       50.24      4.97 o 
   0   2  12        2.86        0.74      1.87 o 
   1   2  12      120.64      113.34      6.36 o 
   2   2  12       46.75       42.22      4.30 o 
   3   2  12      220.04      223.19      7.95 o 
   4   2  12       22.36       25.14      3.63 o 
   5   2  12       58.53       63.78      5.15 o 
   6   2  12        3.85        4.23      2.22 o 
   7   2  12        5.09        8.36      2.79 o 
   8   2  12        0.38       -0.67      2.61 o 
   9   2  12        6.63        8.74      3.35 o 
  -4   3  12        3.40       -1.76      3.70 o 
  -3   3  12       16.84       21.19      3.60 o 
  -2   3  12       11.80       15.55      3.74 o 
  -1   3  12        2.30        0.28      2.57 o 
   0   3  12        0.19       -0.38      1.69 o 
   1   3  12        4.35        3.17      2.61 o 
   2   3  12        0.03        1.69      2.04 o 
   3   3  12       65.93       69.93      5.08 o 
   4   3  12        7.38        9.27      2.54 o 
   5   3  12        6.50       12.23      2.96 o 
   6   3  12        1.11       -1.13      2.57 o 
   7   3  12       41.99       39.64      5.15 o 
   8   3  12        0.21        0.71      2.96 o 
   9   3  12        3.69       -3.03      3.70 o 
  -4   4  12       14.16       21.40      4.16 o 
  -3   4  12        2.33        5.82      2.86 o 
  -2   4  12        2.57        5.92      2.79 o 
  -1   4  12        9.53        8.11      3.74 o 
   0   4  12        9.60       11.51      2.86 o 
   1   4  12        0.01       -1.30      2.47 o 
   2   4  12        0.03       -1.80      2.50 o 
   3   4  12       15.39       14.56      2.89 o 
   4   4  12        0.20       -1.59      2.33 o 
   5   4  12        1.56        3.03      2.61 o 
   6   4  12       12.39       17.38      3.60 o 
   7   4  12        5.06        3.53      2.89 o 
   8   4  12       13.98       12.94      3.31 o 
   9   4  12        0.14       -3.28      3.28 o 
  -3   5  12        3.88        3.67      3.31 o 
  -2   5  12        0.00       -1.02      2.79 o 
  -1   5  12        2.00       -3.14      3.14 o 
   0   5  12       11.73       12.38      2.28 o 
   1   5  12        0.19       -1.13      2.33 o 
   2   5  12       11.84       11.49      2.79 o 
   3   5  12        6.47        7.93      2.89 o 
   4   5  12       34.62       31.53      3.91 o 
   5   5  12        6.55        0.88      3.21 o 
   6   5  12       76.30       75.12      5.93 o 
   7   5  12        0.08        0.67      2.61 o 
   8   5  12       15.89        3.60      4.20 o 
  -2   6  12        6.25        9.84      2.89 o 
  -1   6  12       23.07       28.10      4.23 o 
   0   6  12       31.69       33.44      3.06 o 
   1   6  12       35.34       36.92      4.23 o 
   2   6  12        5.52        5.96      2.57 o 
   3   6  12        4.44        2.08      2.54 o 
   4   6  12        1.89       -2.57      2.57 o 
   5   6  12        3.48        8.36      2.47 o 
   6   6  12       13.59       13.01      3.70 o 
   7   6  12        1.06       -0.35      2.93 o 
   8   6  12        2.91        6.73      2.75 o 
  -1   7  12        8.99        8.14      3.81 o 
   0   7  12        6.91        9.48      2.79 o 
   1   7  12       27.35       30.40      4.55 o 
   2   7  12        6.73        3.24      2.47 o 
   3   7  12       33.50       33.78      4.34 o 
   4   7  12        5.66        8.43      3.21 o 
   5   7  12       19.72       17.00      3.77 o 
   6   7  12        5.30        8.67      3.31 o 
   7   7  12        4.23        3.67      3.45 o 
   0   8  12        2.13       -2.21      6.89 o 
   1   8  12       16.99       17.24      3.91 o 
   2   8  12        3.03        7.12      3.53 o 
   3   8  12       12.57        5.99      3.53 o 
   4   8  12       13.39       22.99      3.95 o 
   5   8  12       18.23       24.15      4.62 o 
   6   8  12        4.56        0.74      3.60 o 
   3   9  12       13.50       12.38      3.95 o 
   4   9  12        6.09       11.60      3.53 o 
  -2  -7  13        8.37       10.58      3.88 o 
  -1  -7  13       20.36       19.18      4.41 o 
   0  -7  13        5.11        6.78      2.38 o 
   1  -7  13        4.72        0.74      3.17 o 
   2  -7  13        2.06        4.16      2.89 o 
  -4  -6  13        1.52        4.30      3.14 o 
  -3  -6  13        0.01        3.31      2.64 o 
  -2  -6  13        4.49        3.88      3.31 o 
  -1  -6  13        2.53        4.09      3.63 o 
   0  -6  13        1.94        1.74      1.97 o 
   1  -6  13        0.83        5.43      2.82 o 
   2  -6  13        1.09        1.02      3.00 o 
   3  -6  13        1.60       -0.35      2.89 o 
   4  -6  13        0.01       -1.52      3.10 o 
  -4  -5  13        3.74        0.74      3.98 o 
  -3  -5  13        1.16        1.37      2.64 o 
  -2  -5  13       30.26       22.11      3.98 o 
  -1  -5  13        0.00        0.00      2.47 o 
   0  -5  13       69.52       67.99      3.80 o 
   1  -5  13       11.36       20.63      3.35 o 
   2  -5  13       13.23       14.35      3.46 o 
   3  -5  13        8.09        9.91      3.81 o 
   4  -5  13       11.79        8.71      3.42 o 
   5  -5  13        1.06        2.22      3.53 o 
  -5  -4  13        0.15        0.78      2.89 o 
  -4  -4  13        0.45        0.71      3.07 o 
  -3  -4  13        3.90        3.63      3.24 o 
  -2  -4  13       37.18       40.63      4.51 o 
  -1  -4  13       82.55       78.19      6.03 o 
   0  -4  13       43.63       44.99      3.41 o 
   1  -4  13      111.04      111.86      6.57 o 
   2  -4  13       10.33        6.21      2.68 o 
   3  -4  13       39.10       32.20      4.58 o 
   4  -4  13       16.89       17.77      3.56 o 
   5  -4  13        3.95        5.85      3.24 o 
   6  -4  13        0.26       -0.39      3.28 o 
  -5  -3  13        0.30        0.74      3.10 o 
  -4  -3  13       16.96       21.44      4.27 o 
  -3  -3  13        3.95        2.57      2.96 o 
  -2  -3  13        0.98       -3.00      3.07 o 
  -1  -3  13       74.24       56.45      5.22 o 
   0  -3  13       12.30       12.46      2.13 o 
   1  -3  13       67.59       64.64      5.36 o 
   2  -3  13        2.99       -2.75      2.75 o 
   3  -3  13        1.76        2.86      2.61 o 
   4  -3  13       27.09       25.07      3.70 o 
   5  -3  13        0.42        1.30      2.57 o 
   6  -3  13        9.51        9.45      3.14 o 
   7  -3  13        1.61       -0.39      3.60 o 
  -5  -2  13        1.07        4.87      2.79 o 
  -4  -2  13       21.82       21.79      3.98 o 
  -3  -2  13        4.96        5.01      3.31 o 
  -2  -2  13      244.11      247.77      9.72 o 
  -1  -2  13       26.86       26.13      4.41 o 
   0  -2  13      453.42      474.70     21.30 o 
   1  -2  13        5.36        9.91      3.03 o 
   2  -2  13       60.58       62.13      5.01 o 
   3  -2  13        0.15        1.62      2.40 o 
   4  -2  13        2.35        0.28      2.71 o 
   5  -2  13        5.64       11.32      3.21 o 
   6  -2  13        0.14        1.34      2.79 o 
   7  -2  13        0.88       -3.10      3.10 o 
  -5  -1  13        6.82       19.81      3.98 o 
  -4  -1  13        8.68        3.07      4.13 o 
  -3  -1  13        8.59        7.16      3.46 o 
  -2  -1  13       36.38       42.53      4.20 o 
  -1  -1  13      159.54      156.22      7.95 o 
   0  -1  13       36.28       32.49      2.94 o 
   1  -1  13      206.43      190.14      8.13 o 
   2  -1  13       38.04       39.08      4.02 o 
   3  -1  13      204.20      212.64      8.80 o 
   4  -1  13      206.04      214.18      8.62 o 
   5  -1  13      107.12      105.99      6.95 o 
   6  -1  13       29.82       27.89      4.23 o 
   7  -1  13        6.08        3.81      3.88 o 
   8  -1  13        8.58        8.04      4.16 o 
  -5   0  13       14.75       13.61      4.55 o 
  -4   0  13       18.32       20.56      4.20 o 
  -3   0  13       24.92       22.50      4.55 o 
  -2   0  13       37.17       36.61      4.51 o 
  -1   0  13      166.99      174.81      7.70 o 
   0   0  13       43.58       45.09      3.20 o 
   1   0  13        7.44        4.48      3.00 o 
   2   0  13       60.31       66.75      4.83 o 
   3   0  13      193.34      167.60      7.99 o 
   4   0  13       18.97       14.92      3.53 o 
   5   0  13       60.65       53.41      5.19 o 
   6   0  13        9.75       10.75      3.60 o 
   7   0  13        0.78        3.03      2.54 o 
   8   0  13        7.18       11.49      3.67 o 
  -5   1  13        3.18        5.04      3.45 o 
  -4   1  13       17.65       15.76      4.51 o 
  -3   1  13        2.36       -0.32      3.49 o 
  -2   1  13       64.89       68.44      5.43 o 
  -1   1  13       28.76       27.89      3.74 o 
   0   1  13       57.10       56.44      7.66 o 
   1   1  13      209.61      190.51      8.02 o 
   2   1  13       40.98       57.81      4.27 o 
   3   1  13      446.27      404.51     11.38 o 
   4   1  13       39.92       49.03      4.76 o 
   5   1  13      200.57      185.40      8.34 o 
   6   1  13        0.74        2.71      2.61 o 
   7   1  13       12.48       15.16      3.10 o 
   8   1  13        1.44        2.89      2.71 o 
  -4   2  13        3.62        0.74      3.49 o 
  -3   2  13       26.45       27.12      4.02 o 
  -2   2  13        0.57        1.52      2.75 o 
  -1   2  13       66.60       69.22      5.61 o 
   0   2  13       14.71       18.02      5.20 o 
   1   2  13       83.30       93.23      6.56 o 
   2   2  13       89.78       84.38      5.44 o 
   3   2  13      100.97      107.94      6.71 o 
   4   2  13      168.03      165.53      7.52 o 
   5   2  13        4.24        7.86      2.89 o 
   6   2  13        4.86        3.91      2.86 o 
   7   2  13       16.91       19.67      3.60 o 
   8   2  13        0.06        0.00      3.07 o 
  -4   3  13        0.00       -3.24      3.24 o 
  -3   3  13       15.42       17.31      4.02 o 
  -2   3  13       30.29       22.29      4.23 o 
  -1   3  13        5.21        6.80      3.31 o 
   0   3  13      224.00      213.56      8.25 o 
   1   3  13       27.87       25.50      3.70 o 
   2   3  13      205.20      193.59      8.13 o 
   3   3  13        2.38        2.40      2.40 o 
   4   3  13       67.82       64.88      4.83 o 
   5   3  13        8.10        8.00      3.17 o 
   6   3  13        5.84        0.92      2.96 o 
   7   3  13       22.94       26.09      4.06 o 
   8   3  13        0.01        1.09      2.26 o 
  -3   4  13        6.00       12.09      3.53 o 
  -2   4  13        2.83       -0.67      2.82 o 
  -1   4  13        3.68        3.14      3.03 o 
   0   4  13        2.72        2.00      1.99 o 
   1   4  13        0.00        2.86      2.36 o 
   2   4  13        5.07       11.11      2.50 o 
   3   4  13       65.02       66.68      5.19 o 
   4   4  13        3.94        8.81      2.89 o 
   5   4  13       23.20       17.74      3.49 o 
   6   4  13        7.71        7.54      2.96 o 
   7   4  13        0.07       -0.67      2.71 o 
   8   4  13        4.11        4.41      2.68 o 
  -3   5  13        0.43       -3.70      3.70 o 
  -2   5  13        0.35       -1.80      2.96 o 
  -1   5  13       29.13       29.55      4.27 o 
   0   5  13       29.22       31.61      3.06 o 
   1   5  13       38.50       31.28      4.34 o 
   2   5  13        3.53        3.84      3.10 o 
   3   5  13        0.28        2.08      3.00 o 
   4   5  13        0.70        1.80      2.33 o 
   5   5  13        2.10        0.63      3.07 o 
   6   5  13       16.84       14.39      4.20 o 
   7   5  13        0.25        2.08      2.57 o 
   8   5  13       14.43       16.57      3.84 o 
  -2   6  13        1.37        3.10      2.19 o 
  -1   6  13        0.38       -3.38      3.38 o 
   0   6  13        3.11        2.88      2.10 o 
   1   6  13        2.13       -3.24      3.24 o 
   2   6  13       21.97       21.72      3.88 o 
   3   6  13        1.27        6.98      2.29 o 
   4   6  13       27.60       26.91      3.77 o 
   5   6  13        3.94        2.29      2.82 o 
   6   6  13        1.33        3.45      2.61 o 
   7   6  13        4.80        1.83      3.45 o 
   0   7  13        5.33        7.00      3.72 o 
   1   7  13        0.69        4.62      2.79 o 
   2   7  13        0.01        4.16      2.40 o 
   3   7  13        3.27        2.04      3.24 o 
   4   7  13        2.48        4.48      2.82 o 
   5   7  13        0.01       -0.35      2.57 o 
   6   7  13        1.70        7.33      3.14 o 
   7   7  13        2.54        5.01      3.14 o 
   1   8  13        6.01        4.69      3.95 o 
   2   8  13        0.16        1.13      3.14 o 
   3   8  13        2.80        4.09      2.57 o 
   4   8  13        0.10       -3.00      3.74 o 
   5   8  13        0.46       -3.63      3.63 o 
   0  -7  14        4.19        7.58      2.45 o 
  -2  -6  14        0.39       -1.52      2.96 o 
  -1  -6  14       16.08       15.41      4.94 o 
   0  -6  14        1.55        2.96      2.01 o 
   1  -6  14        6.46        9.06      3.56 o 
   2  -6  14        6.58        7.02      3.38 o 
   3  -6  14        1.52        4.58      3.38 o 
  -3  -5  14        6.81        6.73      3.03 o 
  -2  -5  14        1.48        4.97      2.93 o 
  -1  -5  14       45.78       45.07      4.97 o 
   0  -5  14        2.33        6.82      2.29 o 
   1  -5  14       10.86       10.12      3.95 o 
   2  -5  14        1.49        2.75      2.68 o 
   3  -5  14        3.67        3.17      3.07 o 
   4  -5  14        0.02       -1.48      2.61 o 
  -4  -4  14        1.08        3.45      1.97 o 
  -3  -4  14        1.05        3.60      3.14 o 
  -2  -4  14        3.39        3.38      2.71 o 
  -1  -4  14       11.87       14.31      3.49 o 
   0  -4  14        7.03        3.37      2.31 o 
   1  -4  14        0.17        4.72      2.12 o 
   2  -4  14        3.72       -0.32      2.47 o 
   3  -4  14        2.62        4.62      2.82 o 
   4  -4  14        4.05        4.83      3.10 o 
   5  -4  14        0.02        0.35      2.57 o 
  -4  -3  14        0.00        1.87      3.00 o 
  -3  -3  14        0.32        3.81      2.68 o 
  -2  -3  14        1.13       -1.62      2.29 o 
  -1  -3  14        5.68        6.52      3.28 o 
   0  -3  14        0.00       -1.91      2.71 o 
   1  -3  14        0.27        0.32      2.43 o 
   2  -3  14        7.97        8.74      2.86 o 
   3  -3  14        2.96        4.02      2.54 o 
   4  -3  14        0.83       -1.94      2.96 o 
   5  -3  14        0.01        1.37      2.50 o 
   6  -3  14        1.95        6.31      3.38 o 
  -4  -2  14        2.00       -1.09      3.56 o 
  -3  -2  14        4.85        6.13      2.89 o 
  -2  -2  14        0.78        3.49      2.43 o 
  -1  -2  14       10.44       11.74      3.49 o 
   0  -2  14        2.74       -2.03      2.03 o 
   1  -2  14        9.04        6.59      2.71 o 
   2  -2  14       18.56       14.07      3.24 o 
   3  -2  14       32.83       31.85      4.16 o 
   4  -2  14        0.02       -2.54      2.54 o 
   5  -2  14        0.49        3.91      2.89 o 
   6  -2  14        0.91        6.35      2.86 o 
   7  -2  14        3.32        2.68      3.63 o 
  -4  -1  14        2.87        8.07      3.31 o 
  -3  -1  14        8.69        9.80      3.67 o 
  -2  -1  14        7.04        8.18      2.82 o 
  -1  -1  14       54.58       52.45      5.11 o 
   0  -1  14       62.70       69.02      3.84 o 
   1  -1  14      107.84      101.66      6.53 o 
   2  -1  14        0.33       -2.22      2.50 o 
   3  -1  14      106.04      117.25      6.78 o 
   4  -1  14        4.84        6.20      2.86 o 
   5  -1  14       38.31       34.88      4.83 o 
   6  -1  14        4.69        0.67      3.24 o 
   7  -1  14       19.37       23.13      5.36 o 
  -4   0  14        5.18       -1.13      3.81 o 
  -3   0  14       22.94       29.23      4.51 o 
  -2   0  14        9.80        7.55      3.46 o 
  -1   0  14       33.05       36.99      4.51 o 
   0   0  14        0.41       -0.17      3.81 o 
   1   0  14       19.12       19.25      3.74 o 
   2   0  14       12.56        8.50      3.00 o 
   3   0  14        4.63       10.29      2.36 o 
   4   0  14        2.08        3.45      2.64 o 
   5   0  14       21.69       15.30      3.77 o 
   6   0  14        7.03       10.15      2.93 o 
   7   0  14        0.57        2.15      2.75 o 
   8   0  14        0.00       -2.33      3.56 o 
  -4   1  14        0.48        6.42      2.89 o 
  -3   1  14        1.83       -3.95      3.95 o 
  -2   1  14       25.63       25.32      4.02 o 
  -1   1  14       83.56       84.05      6.14 o 
   0   1  14       62.29       60.28      3.87 o 
   1   1  14       31.21       40.38      4.09 o 
   2   1  14       73.36       59.70      5.26 o 
   3   1  14       49.47       47.97      4.59 o 
   4   1  14       67.23       59.62      5.50 o 
   5   1  14       11.61       10.86      3.14 o 
   6   1  14       16.03       14.84      3.91 o 
   7   1  14        1.06        0.71      2.89 o 
   8   1  14        9.24        6.88      4.30 o 
  -4   2  14        1.93        2.36      3.17 o 
  -3   2  14        9.13       11.46      3.84 o 
  -2   2  14        0.83       -0.99      3.28 o 
  -1   2  14       62.84       72.25      5.57 o 
   0   2  14        1.34        4.74      1.80 o 
   1   2  14      170.81      152.03      7.77 o 
   2   2  14       66.63       61.88      4.97 o 
   3   2  14      113.03       97.46      6.21 o 
   4   2  14      102.36      105.42      6.56 o 
   5   2  14       11.04        6.66      2.64 o 
   6   2  14        4.17        4.83      2.68 o 
   7   2  14        0.01       -1.37      2.86 o 
   8   2  14        1.53        3.77      2.89 o 
  -3   3  14        2.03       -1.13      3.35 o 
  -2   3  14        1.27        0.35      2.82 o 
  -1   3  14        0.30        0.00      2.96 o 
   0   3  14        2.40        4.50      2.04 o 
   1   3  14        5.05       12.62      2.71 o 
   2   3  14      103.10      102.92      6.39 o 
   3   3  14        0.49        3.17      3.00 o 
   4   3  14      125.44      113.21      6.81 o 
   5   3  14        0.41        1.83      2.26 o 
   6   3  14        3.27        4.55      2.57 o 
   7   3  14        3.61        5.61      3.17 o 
   8   3  14        0.28        1.13      2.71 o 
  -2   4  14       57.78       68.75      6.00 o 
  -1   4  14        7.95        6.80      3.35 o 
   0   4  14       90.28       97.65      4.85 o 
   1   4  14       32.57       29.94      4.97 o 
   2   4  14       84.16       82.82      6.28 o 
   3   4  14       97.60      104.64      6.78 o 
   4   4  14       15.52       11.64      3.14 o 
   5   4  14       12.16       11.11      2.79 o 
   6   4  14        1.35       -2.75      2.75 o 
   7   4  14        9.22       11.42      3.42 o 
   8   4  14        0.21        2.71      2.71 o 
  -2   5  14        0.00        0.78      3.60 o 
  -1   5  14       28.23       31.10      4.62 o 
   0   5  14        7.74        8.74      2.91 o 
   1   5  14       49.29       41.37      5.08 o 
   2   5  14        6.59        5.11      3.10 o 
   3   5  14       61.90       67.52      5.54 o 
   4   5  14        0.88        0.00      2.86 o 
   5   5  14       11.91        5.32      3.53 o 
   6   5  14        8.04        8.67      3.63 o 
   7   5  14        0.56       -2.93      2.93 o 
  -1   6  14        8.43        9.31      4.16 o 
   0   6  14        0.74        1.21      1.80 o 
   1   6  14        1.28       -1.06      2.79 o 
   2   6  14       15.34       14.77      3.95 o 
   3   6  14        0.70        0.00      2.75 o 
   4   6  14       13.42       14.03      3.46 o 
   5   6  14        1.21       -3.31      3.31 o 
   6   6  14        2.49        4.76      2.71 o 
   7   6  14        1.16        4.62      2.68 o 
   1   7  14        0.34        0.39      3.10 o 
   2   7  14        0.02        2.22      2.40 o 
   3   7  14        9.38       11.71      4.05 o 
   4   7  14        0.00        0.74      3.03 o 
   5   7  14        3.82        7.12      3.07 o 
   6   7  14        0.78       -3.21      3.21 o 
   0  -6  15        1.74        1.15      2.73 o 
   1  -6  15        3.39        0.39      3.31 o 
  -2  -5  15       57.19       66.84      6.53 o 
  -1  -5  15        0.09       -2.22      4.05 o 
   0  -5  15       69.38       79.17      4.78 o 
   1  -5  15        0.68       -2.54      3.53 o 
   2  -5  15       18.77       25.70      4.37 o 
   3  -5  15        1.91        7.93      3.28 o 
  -3  -4  15        2.56        1.55      3.49 o 
  -2  -4  15        2.20        4.02      3.45 o 
  -1  -4  15        3.56       10.22      2.96 o 
   0  -4  15        0.34        0.92      2.05 o 
   1  -4  15        0.26       -1.69      2.79 o 
   2  -4  15        0.00        3.81      2.64 o 
   3  -4  15        0.61        1.06      2.93 o 
   4  -4  15        1.14        0.74      2.89 o 
   5  -4  15        0.05        0.39      3.45 o 
  -3  -3  15        3.81       -0.74      3.28 o 
  -2  -3  15        0.66        0.35      2.79 o 
  -1  -3  15       19.83       25.07      3.56 o 
   0  -3  15        9.57        9.52      2.04 o 
   1  -3  15        0.49        4.86      2.19 o 
   2  -3  15        6.66        5.89      2.89 o 
   3  -3  15        6.26       -0.32      3.14 o 
   4  -3  15        3.19        2.79      3.00 o 
   5  -3  15        1.25       -3.28      3.28 o 
  -3  -2  15        0.00        5.18      2.75 o 
  -2  -2  15        2.13        5.89      2.36 o 
  -1  -2  15       16.66       14.81      3.38 o 
   0  -2  15        2.01        1.69      1.73 o 
   1  -2  15        9.57        8.74      2.61 o 
   2  -2  15        2.63        1.55      2.86 o 
   3  -2  15        0.76        0.00      2.47 o 
   4  -2  15        4.42        2.64      3.07 o 
   5  -2  15        0.10        5.25      2.50 o 
   6  -2  15        2.05       -2.61      3.28 o 
  -3  -1  15       13.14       14.28      3.88 o 
  -2  -1  15        1.65        5.82      2.75 o 
  -1  -1  15       33.04       37.28      4.23 o 
   0  -1  15        8.04        8.54      2.19 o 
   1  -1  15       43.29       34.18      4.44 o 
   2  -1  15       49.32       47.76      4.90 o 
   3  -1  15        5.03        7.12      2.71 o 
   4  -1  15       32.27       38.79      4.73 o 
   5  -1  15        5.15        3.70      3.49 o 
   6  -1  15       13.02       19.07      4.13 o 
   7  -1  15        9.45       11.67      4.02 o 
  -3   0  15       13.35       18.79      4.09 o 
  -2   0  15        0.04        3.10      2.86 o 
  -1   0  15       18.87       17.81      4.27 o 
   0   0  15       13.79        9.98      2.53 o 
   1   0  15        7.87        7.86      3.07 o 
   2   0  15        2.52        3.91      2.68 o 
   3   0  15        0.79        3.95      2.61 o 
   4   0  15       12.82       10.05      3.63 o 
   5   0  15        1.90        1.30      2.50 o 
   6   0  15        1.98        1.76      3.42 o 
   7   0  15        0.39       -2.64      3.56 o 
  -3   1  15        3.28        4.12      3.53 o 
  -2   1  15       10.21       17.10      3.63 o 
  -1   1  15       22.30       28.53      4.44 o 
   0   1  15        4.70       10.74      2.05 o 
   1   1  15       44.88       52.17      4.90 o 
   2   1  15        0.03       -1.80      2.54 o 
   3   1  15       16.31       18.44      3.63 o 
   4   1  15        0.98       -2.57      2.57 o 
   5   1  15        4.54        6.17      2.79 o 
   6   1  15        4.54        6.91      2.96 o 
   7   1  15        4.16        2.61      2.75 o 
  -3   2  15        4.31        4.27      3.63 o 
  -2   2  15       12.46       17.56      3.74 o 
  -1   2  15        4.18        5.04      3.03 o 
   0   2  15        5.93        3.67      2.21 o 
   1   2  15        7.42        8.36      3.07 o 
   2   2  15        0.02       -2.93      2.93 o 
   3   2  15       15.08       14.99      3.46 o 
   4   2  15        2.68        1.55      2.86 o 
   5   2  15        3.72        4.23      2.89 o 
   6   2  15        2.23        0.35      2.82 o 
   7   2  15        1.27        5.53      2.79 o 
  -2   3  15        2.77       -1.48      3.45 o 
  -1   3  15       13.02        8.39      3.53 o 
   0   3  15       10.31       14.62      3.65 o 
   1   3  15       29.25       30.40      4.34 o 
   2   3  15        4.49        5.01      2.75 o 
   3   3  15        8.87        7.86      3.17 o 
   4   3  15       34.54       41.54      4.27 o 
   5   3  15        0.00       -1.97      2.43 o 
   6   3  15        2.33       -1.41      3.24 o 
   7   3  15        0.95        2.22      3.42 o 
  -1   4  15        0.31       -3.53      3.53 o 
   0   4  15       42.72       42.96      3.81 o 
   1   4  15        7.18        9.06      3.70 o 
   2   4  15        1.98        0.67      2.82 o 
   3   4  15       19.69       27.08      4.30 o 
   4   4  15       16.81       17.88      3.81 o 
   5   4  15        0.43       -0.35      3.00 o 
   6   4  15        2.26       -2.86      3.67 o 
   7   4  15        8.38       16.68      3.63 o 
  -1   5  15        2.16        0.39      3.31 o 
   0   5  15       15.88       15.16      2.95 o 
   1   5  15       15.14       13.12      3.70 o 
   2   5  15        2.82        1.02      2.86 o 
   3   5  15       70.18       66.29      6.17 o 
   4   5  15        2.19       -0.35      3.67 o 
   5   5  15       20.06       15.62      4.02 o 
   6   5  15        0.15        2.61      2.61 o 
   7   5  15        0.59        0.39      3.35 o 
   1   6  15        2.57        7.58      2.68 o 
   2   6  15        7.64        8.85      3.49 o 
   3   6  15        7.83       13.12      3.81 o 
   4   6  15        6.92        3.67      3.88 o 
   5   6  15        7.32        2.26      3.56 o 
   6   6  15        2.26        4.65      3.00 o 
   3   7  15       17.85       33.95      4.44 o 
   4   7  15        0.30        1.94      3.28 o 
   1  -5  16        1.34        3.53      2.96 o 
  -1  -4  16        1.89        0.39      2.96 o 
   0  -4  16        0.84        0.46      3.16 o 
   1  -4  16        0.95        1.83      2.54 o 
   2  -4  16        0.31       -3.03      3.03 o 
   3  -4  16        0.02        1.52      2.75 o 
  -2  -3  16        4.25        5.75      3.31 o 
  -1  -3  16        1.21        4.41      2.54 o 
   0  -3  16        3.62        2.85      2.17 o 
   1  -3  16        1.40        3.53      2.40 o 
   2  -3  16        0.10        1.06      2.54 o 
   3  -3  16        2.17        1.45      3.03 o 
   4  -3  16        0.35        1.13      2.82 o 
  -2  -2  16        0.30        1.87      3.17 o 
  -1  -2  16        0.28        1.80      2.47 o 
   0  -2  16        0.00        0.52      1.50 o 
   1  -2  16        1.17       -2.04      2.89 o 
   2  -2  16        0.02       -1.02      2.96 o 
   3  -2  16        9.10        4.51      3.07 o 
   4  -2  16        0.16        1.45      2.26 o 
   5  -2  16        4.55        4.51      2.75 o 
  -2  -1  16        0.09       -1.48      2.79 o 
  -1  -1  16        0.03        4.58      2.61 o 
   0  -1  16        7.02       11.77      2.16 o 
   1  -1  16        0.00        0.00      2.43 o 
   2  -1  16       16.39       19.89      3.53 o 
   3  -1  16        2.96       -2.01      2.86 o 
   4  -1  16        9.31       14.21      3.49 o 
   5  -1  16        0.47        0.74      3.10 o 
   6  -1  16        0.79        1.16      2.75 o 
  -2   0  16        1.81        6.73      2.89 o 
  -1   0  16        0.74        0.71      2.64 o 
   0   0  16        4.11        2.71      1.97 o 
   1   0  16        0.65        1.66      2.54 o 
   2   0  16        6.03        6.56      3.24 o 
   3   0  16        0.66       -2.64      3.10 o 
   4   0  16        2.70       -0.35      3.10 o 
   5   0  16        1.77        1.76      2.71 o 
   6   0  16        5.29        9.38      3.56 o 
  -2   1  16        0.26        0.00      2.61 o 
  -1   1  16        2.05        3.91      2.61 o 
   0   1  16        0.15        2.39      1.83 o 
   1   1  16       14.09       16.25      3.28 o 
   2   1  16       10.00        1.97      3.49 o 
   3   1  16        9.09       10.86      3.56 o 
   4   1  16       16.07       18.55      3.81 o 
   5   1  16        0.25        2.12      2.96 o 
   6   1  16        0.64       -3.21      3.21 o 
  -2   2  16        0.16        1.94      3.00 o 
  -1   2  16        0.36       -1.09      2.61 o 
   0   2  16        3.04        2.90      1.80 o 
   1   2  16        0.12       -3.03      3.03 o 
   2   2  16        2.09        3.67      1.80 o 
   3   2  16        4.37        3.67      2.57 o 
   4   2  16        0.87        1.34      2.82 o 
   5   2  16        0.22        0.35      2.86 o 
   6   2  16        1.37        1.48      2.68 o 
  -1   3  16        0.79        9.10      2.47 o 
   0   3  16        2.53        2.15      3.61 o 
   1   3  16        4.32        7.65      3.14 o 
   2   3  16        0.39       -3.38      3.38 o 
   3   3  16       23.02       22.81      4.44 o 
   4   3  16       20.46       17.63      4.27 o 
   5   3  16        2.48        1.41      3.00 o 
   6   3  16       13.84       19.04      4.02 o 
   0   4  16        0.63        1.48      2.37 o 
   1   4  16       10.12       13.43      3.21 o 
   2   4  16        5.76        4.27      3.03 o 
   3   4  16        0.10       -3.35      3.35 o 
   4   4  16       21.16       19.61      4.13 o 
   5   4  16        4.70        3.31      3.42 o 
   6   4  16        0.41       -1.90      3.53 o 
   1   5  16        0.20        4.20      2.61 o 
   2   5  16        7.01        5.96      4.05 o 
   3   5  16       29.08       29.23      5.15 o 
   4   5  16        4.86        4.83      3.42 o 
   5   5  16       25.88       33.85      4.90 o 
   3   6  16       23.93       33.64      5.29 o 
   0  -3  17        1.30        3.09      2.21 o 
   1  -3  17        1.54        2.29      3.24 o 
   2  -3  17        0.00        1.16      2.75 o 
   3  -3  17        1.11       -1.94      3.60 o 
  -1  -2  17        0.02       -3.10      3.10 o 
   0  -2  17        0.16       -0.41      1.89 o 
   1  -2  17        0.15        4.09      3.00 o 
   2  -2  17        0.01        4.44      2.40 o 
   3  -2  17        0.52        4.12      2.22 o 
   4  -2  17        1.41        5.78      2.40 o 
  -1  -1  17        2.45        3.07      3.03 o 
   0  -1  17        0.03       -0.37      1.91 o 
   1  -1  17        1.51        2.54      2.96 o 
   2  -1  17        0.34       -1.09      3.00 o 
   3  -1  17        0.02       -1.09      2.89 o 
   4  -1  17        1.85       -3.88      3.88 o 
   5  -1  17        0.08       -1.55      3.07 o 
  -1   0  17        0.34        3.07      2.86 o 
   0   0  17        0.44        4.98      1.78 o 
   1   0  17        0.01        2.15      2.79 o 
   2   0  17        2.30        1.06      3.31 o 
   3   0  17        0.58       -2.15      2.79 o 
   4   0  17        4.57        1.83      3.45 o 
   5   0  17        0.34        2.68      2.50 o 
  -1   1  17        3.87        3.88      3.77 o 
   0   1  17        0.30        0.60      1.89 o 
   1   1  17        0.14        1.45      2.61 o 
   2   1  17        0.00        1.41      3.00 o 
   3   1  17        1.39       -1.80      2.93 o 
   4   1  17        0.00       -3.10      3.10 o 
   5   1  17        0.01       -0.39      2.43 o 
   0   2  17        1.71        1.51      2.34 o 
   1   2  17        0.47       -1.83      2.22 o 
   2   2  17        0.09       -0.71      2.75 o 
   3   2  17        0.02        1.45      2.61 o 
   4   2  17        1.77        3.31      2.89 o 
   5   2  17        0.34        0.39      3.10 o 
   0   3  17        0.87       -0.26      2.75 o 
   1   3  17        4.38       -0.39      3.17 o 
   2   3  17        0.40        1.87      2.86 o 
   3   3  17        0.22        2.57      3.03 o 
   4   3  17        2.12        2.22      2.57 o 
   5   3  17        1.65        5.75      2.89 o 
   2   4  17        0.08       -3.24      3.24 o 
   3   4  17        2.78        0.78      3.00 o 
   4   4  17        0.81        0.78      3.31 o 
   2  -1  18        0.43        0.00      3.70 o 
   1   0  18        0.42        3.14      3.63 o 
   2   0  18        2.47        3.10      2.89 o 
   3   0  18        0.00        0.00      3.42 o 
   2   1  18       13.29       20.52      4.23 o 
   3   1  18        5.79        9.31      3.81 o 
   3   2  18        1.47        5.85      2.61 o 
                                                 
